# Supplementary material for: Characteristics and Range of Reviews About Technologies for Aging in Place: Scoping Review of Reviews
Source: JMIR Aging. 2024 Jan 22;7:e50286. doi: 10.2196/50286 (PMC10845034; doi:10.2196/50286)
Supplement: Multimedia Appendix 3 [file aging_v7i1e50286_app3.xlsx]

## Sheet: Sheet1
Source	Year	Journal	Focus on LMICs?	Type of review
Abbott, R., Orr, N., McGill, P., Whear, R., Bethel, A., Garside, R., Stein, K., & Thompson-Coon, J. (2019). How do “robopets” impact the health and well-being of residents in care homes? A systematic review of qualitative and quantitative evidence. International Journal of Older People Nursing, 14(3 PG-23), 23. https://doi.org/10.1111/opn.12239	2019	International journal of older people nursing	No	Systematic
Abdi, J., Al-Hindawi, A., Ng, T., & Vizcaychipi, M. P. (2018). Scoping review on the use of socially assistive robot technology in elderly care. BMJ Open, 8(2 PG-e018815), e018815. https://doi.org/10.1136/bmjopen-2017-018815	2018	BMJ Open	No	Scoping
Abdi, S., de Witte, L., & Hawley, M. (2020). Emerging technologies with potential care and support applications for older people: Review of gray literature. JMIR Aging, 3(2 PG-). https://doi.org/10.2196/17286	2020	JMIR Aging	No	Scoping
Abou Allaban, A., Wang, M. Z., & Padir, T. (2020). A Systematic Review of Robotics Research in Support of In-Home Care for Older Adults. Information, 11(2 PG-24), 24. https://doi.org/10.3390/info11020075	2020	Information	No	Systematic
Abri, D., & Boll, T. (2020). Aging, Technology, and Psychology: Models of Assistive Device Use Viewed from an Action-Theoretical Perspective on Lifespan Development. European Psychologist, 25(3 PG-211–228), 211–228. https://doi.org/10.1027/1016-9040/a000407	2020	Psychology and Aging: European PerspectivesOriginal Articles and Reviews	No	Systematic
Airola. (2021). Learning and Use of eHealth among Older Adults Living at Home in Rural and Nonrural Settings: Systematic Review. Journal of Medical Internet Research, 23(12 PG-). https://doi.org/10.2196/23804	2021	Journal of Medical Internet Research	No	Systematic
Alnajjar, F., Khalid, S., Vogan, A. A., Shimoda, S., Nouchi, R., & Kawashima, R. (2019). Emerging Cognitive Intervention Technologies to Meet the Needs of an Aging Population: A Systematic Review. Frontiers in Aging Neuroscience, 11(PG-). https://doi.org/10.3389/fnagi.2019.00291	2019	Frontiers in Aging Neuroscience	No	Systematic
Alonso, S. G., Hamrioui, S., Diez, I. D., Cruz, E. M., Lopez-Coronado, M., & Franco, M. (2019). Social Robots for People with Aging and Dementia: A Systematic Review of Literature. Telemedicine and E-Health, 25(7 PG-533–540), 533–540. https://doi.org/10.1089/tmj.2018.0051	2018	Telemedicine and eHealth	No	Systematic
Ambrens, M., Alley, S., Oliveira, J. S., To, Q. Y., Delbaere, K., Vandelanotte, C., & Tiedemann, A. (2022). Effect of eHealth-delivered exercise programmes on balance in people aged 65 years and over living in the community: a systematic review and meta-analysis of randomised controlled trials. BMJ Open, 12(6 PG-10), 10. https://doi.org/10.1136/bmjopen-2021-051377	2022	BMJ Open	No	Systematic
Andtfolk, M., Nyholm, L., Eide, H., & Fagerstrom, L. (2021). Humanoid robots in the care of older persons: A scoping review. Assistive Technology, PG-9, 9. https://doi.org/10.1080/10400435.2021.1880493	2021	Assistive Technology	No	Scoping
Asl, A. M., Ulate, M. M., Martin, M. F., & van der Roest, H. (2022). Methodologies Used to Study the Feasibility, Usability, Efficacy, and Effectiveness of Social Robots For Elderly Adults: Scoping Review. Journal of Medical Internet Research, 24(8 PG-). https://doi.org/10.2196/37434	2022	Journal of Medical Internet Research	No	Scoping
Astasio-Picado, Á., Cobos-Moreno, P., Gómez-Martín, B., Verdú-Garcés, L., & Zabala-Baños, M. C. (2022). Efficacy of Interventions Based on the Use of Information and Communication Technologies for the Promotion of Active Aging. International Journal of Environmental Research and Public Health, 19(3 PG-). https://doi.org/10.3390/ijerph19031534	2022	International Journal of Environment Research and Public Health	No	unspecified
Astell, A. (2013). Technology and Fun for a Happy Old Age. In A. Sixsmith & G. Gutman (Eds.), Technologies for Active Aging (pp. 169–187). Springer.	2020	Ageing & Society	No	unspecified
Bacanoiu, M. V, & Danoiu, M. (2022). New Strategies to Improve the Quality of Life for Normal Aging versus Pathological Aging. Journal of Clinical Medicine, 11(14 PG-). https://doi.org/10.3390/jcm11144207	2022	Journal of Clinical Medicine	No	unspecified
Backonja, U., Chi, N. C., Choi, Y., Hall, A. K., Le, T., Kang, Y., & Demiris, G. (2016). Visualization approaches to support healthy aging: A systematic review. J Innov Health Inform, 23(3 PG-860), 860. https://doi.org/10.14236/jhi.v23i3.860	2017	J Innov Health Inform	No	Systematic
Baig, M. M., Afifi, S., GholamHosseini, H., & Mirza, F. (2019). A Systematic Review of Wearable Sensors and IoT-Based Monitoring Applications for Older Adults - a Focus on Ageing Population and Independent Living. Journal of Medical Systems, 43(8 PG-11), 11. https://doi.org/10.1007/s10916-019-1365-7	2019	Journal of Medical Systems	No	Systematic
Barakovic, S., Husic, J. B., van Hoof, J., Krejcar, O., Maresova, P., Akhtar, Z., & Melero, F. J. (2020). Quality of Life Framework for Personalised Ageing: A Systematic Review of ICT Solutions. International Journal of Environmental Research and Public Health, 17(8 PG-20), 20. https://doi.org/10.3390/ijerph17082940	2020	International Journal of Environment Research and Public Health	No	Systematic
Barlow, J., Singh, D., Bayer, S., & Curry, R. (2007). A systematic review of the benefits of home telecare for frail elderly people and those with long-term conditions. Journal of Telemedicine and Telecare, 13(4 PG-172–179), 172–179. https://doi.org/10.1258/135763307780908058	2007	Journal of Telemedicine and Telecare	No	Systematic
Bastoni, S., Wrede, C., da Silva, M. C., Sanderman, R., Gaggioli, A., Braakman-Jansen, A., & Van Gemert-Pijnen, L. (2021). Factors Influencing Implementation of eHealth Technologies to Support Informal Dementia Care: Umbrella Review. JMIR Aging, 4(4 PG-18), 18. https://doi.org/10.2196/30841	2021	JMIR Aging	No	Umbrella review
Bedaf, S., Gelderblom, G. J., & De Witte, L. (2015). Overview and categorization of robots supporting independent living of elderly people: What activities do they support and how far have they developed. Assistive Technology, 27(2 PG-88–100), 88–100. https://doi.org/10.1080/10400435.2014.978916	2015	Assistive Technology	No	unspecified
Benoit-Dube, L., Jean, E. K., Aguilar, M. A., Zuniga, A. M., Bier, N., Couture, M., Lussier, M., Lajoie, X., & Belchior, P. (2020). What facilitates the acceptance of technology to promote social participation in later life? A systematic review. Disability and Rehabilitation-Assistive Technology, PG-11, 11. https://doi.org/10.1080/17483107.2020.1844320	2020	Disability and Rehabilitation: Assistive Technology	No	Systematic
Bevilacqua, R., Casaccia, S., Cortellessa, G., Astell, A., Lattanzio, F., Corsonello, A., D’Ascoli, P., Paolini, S., Di Rosa, M., Rossi, L., & Maranesi, E. (2020). Coaching Through Technology: A Systematic Review into Efficacy and Effectiveness for the Ageing Population. International Journal of Environmental Research and Public Health, 17(16 PG-14), 14. https://doi.org/10.3390/ijerph17165930	2020	International Journal of Environment Research and Public Health	No	Systematic
Bhattarai, P., & Phillips, J. L. (2017). The role of digital health technologies in management of pain in older people: An integrative review. Archives of Gerontology and Geriatrics, 68(PG-14-24), 14–24. https://doi.org/10.1016/j.archger.2016.08.008	2017	Archives of Gerontology and Geriatrics	No	Integrative review
Bhidayasiri, R., Jitkritsadakul, O., Boonrod, N., Sringean, J., Calne, S. M., Hattori, N., & Hayashi, A. (2015). What is the evidence to support home environmental adaptation in Parkinson’s disease? A call for multidisciplinary interventions. Parkinsonism Relat Disord, 21(10 PG-1127–32), 1127–1132. https://doi.org/10.1016/j.parkreldis.2015.08.025	2015	Parkinsonism and Related Disorders	No	unspecified
Bin Zaman, S., Khan, R. K., Evans, R. G., Thrift, A. G., Maddison, R., & Islam, S. M. S. (2022). Exploring Barriers to and Enablers of the Adoption of Information and Communication Technology for the Care of Older Adults With Chronic Diseases: Scoping Review. JMIR Aging, 5(1 PG-18), 18. https://doi.org/10.2196/25251	2022	JMIR Publications	No	Scoping
Blackman, S., Matlo, C., Bobrovitskiy, C., Waldoch, A., Fang, M. L., Jackson, P., Mihailidis, A., Nygård, L., Astell, A., & Sixsmith, A. (2016). Ambient Assisted Living Technologies for Aging Well: A Scoping Review. Journal of Intelligent Systems, 25(1 PG-55–69), 55–69. https://doi.org/10.1515/jisys-2014-0136	2016	J. Intell. Syst	No	Scoping
Botsis, T., & Hartvigsen, G. (2008). Current status and future perspectives in telecare for elderly people suffering from chronic diseases. Journal of Telemedicine and Telecare, 14(4), 195–203. https://doi.org/10.1258/jtt.2008.070905	2008	Journal of Telemedicine and Telecare	No	Unspecified
Brignell, M., Wootton, R., & Gray, L. (2007). The application of telemedicine to geriatric medicine. Age and Ageing, 36(4 PG-369–374), 369–374. https://doi.org/10.1093/ageing/afm045	2007	Age and Ageing	No	Unspecified
Broadbent, E., Stafford, R., & MacDonald, B. (2009). Acceptance of Healthcare Robots for the Older Population: Review and Future Directions. International Journal of Social Robotics, 4(1), 319–330.	2009	International Journal of Social Robotics	No	Unspecified
Brownsell, S., Aldred, H., & Hawley, M. S. (2007). The role of telecare in supporting the needs of elderly people. J Telemed Telecare, 13(6 PG-293–7), 293–297. https://doi.org/10.1258/135763307781644870	2007	Journal of Telemedicine and Telecare	No	Unspecified
Budak, K. B., Atefi, G., Hoel, V., Laporte Uribe, F., Meiland, F., Teupen, S., Felding, S. A., & Roes, M. (2021). Can technology impact loneliness in dementia? A scoping review on the role of assistive technologies in delivering psychosocial interventions in long-term care. Disability and Rehabilitation: Assistive Technology, PG-.	2021	Disability and Rehabilitation: Assistive Technology	No	Scoping
Buyl, R., Beogo, I., Fobelets, M., Deletroz, C., Van Landuyt, P., Dequanter, S., Gorus, E., Bourbonnais, A., Bourbonnais, A., Giguère, A., Giguère, A., Giguère, A., Lechasseur, K., Gagnon, M. P., Gagnon, M. P., & Gagnon, M. P. (2020). E-Health interventions for healthy aging: A systematic review. Systematic Reviews, 9(1 PG-). https://doi.org/10.1186/s13643-020-01385-8	2020	Systematic reviews	No	Systematic
Cajamarca, G., Herskovic, V., & Rossel, P. O. (2020). Enabling older adults’ health self-management through self-report and visualization—a systematic literature review†. Sensors (Switzerland), 20(15 PG-1–16), 1–16. https://doi.org/10.3390/s20154348	2020	Sensors	No	Systematic
Camp, N., Lewis, M., Hunter, K., Johnston, J., Zecca, M., Di Nuovo, A., & Magistro, D. (2020). Technology Used to Recognize Activities of Daily Living in Community-Dwelling Older Adults. Int J Environ Res Public Health, 18(1 PG-). https://doi.org/10.3390/ijerph18010163	2020	International Journal of Environment Research and Public Health	No	Unspecified
Carroll, S., Kobayashi, K., Cervantes, M. N., Freeman, S., Saini, M., & Tracey, S. (2021). Supporting Healthy Aging through the Scale-Up, Spread, and Sustainability of Assistive Technology Implementation: A Rapid Realist Review of Participatory Co-Design for Assistive Technology with Older Adults. Gerontology and Geriatric Medicine, 7(PG-10), 10. https://doi.org/10.1177/23337214211023269	2021	Gerontology & Geriatric Medicine	No	Rapid review
Carswell, W., McCullagh, P. J., Augusto, J. C., Martin, S., Mulvenna, M. D., Zheng, H., Wang, H. Y., Wallace, J. G., McSorley, K., Taylor, B., & Jeffers, W. P. (2009). A review of the role of assistive technology for people with dementia in the hours of darkness. Technology and Health Care, 17(4 PG-281–304), 281–304. https://doi.org/10.3233/THC-2009-0553	2009	Technology and Health care	No	unspecified
Carver, L. F., & Mackinnon, D. (2020). Health Applications of Gerontechnology, Privacy, and Surveillance: A Scoping Review. Surveillance & Society, 18(2 PG-216–230), 216–230.	2020	Surveillance & Society	No	Scoping
Chalfont, G., Mateus, C., Varey, S., & Milligan, C. (2021). Self-efficacy of older people using technology to self-manage COPD, hypertension, heart failure, or dementia at home: An overview of systematic reviews. Gerontologist, 61(6 PG-318–334), E318–E334. https://doi.org/10.1093/geront/gnaa045	2021	The Gerontologist	No	Review of reviews
Chan, D. K. Y., Chan, L. K. M., Kuang, Y. M., Le, M. N. V, & Celler, B. (2021). Digital care technologies in people with dementia living in long-term care facilities to prevent falls and manage behavioural and psychological symptoms of dementia: a systematic review. European Journal of Ageing, PG-. https://doi.org/10.1007/s10433-021-00627-5	2022	European Journal of Ageing	No	Systematic
Chan, J. K. Y., Klainin-Yobas, P., Chi, Y., Gan, J. K. E., Chow, G., & Wu, X. V. (2021). The effectiveness of e-interventions on fall, neuromuscular functions and quality of life in community-dwelling older adults: A systematic review and meta-analysis. International Journal of Nursing Studies, 113(PG-). https://doi.org/10.1016/j.ijnurstu.2020.103784	2021	International Journal of Nursing Studies	No	Systematic
Chan, M., Campo, E., Estève, D., & Fourniols, J. Y. (2009). Smart homes - Current features and future perspectives. Maturitas, 64(2 PG-90–97), 90–97. https://doi.org/10.1016/j.maturitas.2009.07.014	2009	Maturitas	No	Unspecified
Changizi, M., & Kaveh, M. H. (2017). Effectiveness of the mHealth technology in improvement of healthy behaviors in an elderly population-a systematic review. Mhealth, 3(PG-51), 51. https://doi.org/10.21037/mhealth.2017.08.06	2017	mHealth	No	Systematic
Chaudhuri, S., Thompson, H., & Demiris, G. (2014). Fall detection devices and their use with older adults: A systematic review. Journal of Geriatric Physical Therapy, 37(4 PG-178–196), 178–196. https://doi.org/10.1519/JPT.0b013e3182abe779	2014	Journal of Geriatric Physical Therapy	No	Systematic
Chelongar, K., & Ajami, S. (2021). Using active information and communication technology for elderly homecare services: A scoping review. Home Health Care Services Quarterly, 40(1 PG-93–104), 93–104. https://doi.org/10.1080/01621424.2020.1826381	2021	Home Health Care Services Quarterly	No	Scoping
Chiarini, G., Ray, P., Akter, S., Masella, C., & Ganz, A. (2013). MHealth technologies for chronic diseases and elders: A systematic review. IEEE Journal on Selected Areas in Communications, 31(9), 6–18. https://doi.org/10.1109/JSAC.2013.SUP.0513001	2013	JOURNAL ON SELECTED AREAS IN COMMUNICATIONS/SUPPLEMENT	No	Systematic
Choi, H. K., & Lee, S. H. (2021). Trends and effectiveness of ict interventions for the elderly to reduce loneliness: A systematic review. Healthcare (Switzerland), 9(3 PG-). https://doi.org/10.3390/healthcare9030293	2021	Healthcare	No	Systematic
Choukou, M. A., Maddahi, A., Polyvyana, A., & Monnin, C. (2021). Digital health technology for Indigenous older adults: A scoping review. International Journal of Medical Informatics, 148(PG-). https://doi.org/10.1016/j.ijmedinf.2021.104408	2021	International Journal of Medical Informatics	No	Scoping
Choukou, M. A., Polyvyana, A., Sakamoto, Y., & Osterreicher, A. (2021). Ambient assisted living technologies to support older adults’ health and wellness: a systematic mapping review. European Review for Medical and Pharmacological Sciences, 25(12 PG-4289–4307), 4289–4307. https://doi.org/10.26355/eurrev_202106_26135	2021	European Review for Medical and Pharmacological Sciences	No	Systematic
Choukou, M. A., Shortly, T., Leclerc, N., Freier, D., Lessard, G., Demers, L., & Auger, C. (2021). Evaluating the acceptance of ambient assisted living technology (AALT) in rehabilitation: A scoping review. International Journal of Medical Informatics, 150(PG-). https://doi.org/10.1016/j.ijmedinf.2021.104461	2021	International Journal of Medical Informatics	No	Scoping
Christensen, L. F., Moller, A. M., Hansen, J. P., Nielsen, C. T., & Gildberg, F. A. (2020). Patients’ and providers’ experiences with video consultations used in the treatment of older patients with unipolar depression: A systematic review. Journal of Psychiatric and Mental Health Nursing, 27(3 PG-258–271), 258–271. https://doi.org/10.1111/jpm.12574	2020	J Psychiatr Ment Health Nurs	No	Systematic
Chung, J., Demiris, G., & Thompson, H. J. (2016). Ethical Considerations Regarding the Use of Smart Home Technologies for Older Adults: An Integrative Review. Annual Review of Nursing Research, 34(PG-155-181), 155–181. https://doi.org/10.1891/0739-6686.34.155	2016	Annual review of nursing research	No	Integrative review
Cicirelli, G., Marani, R., Petitti, A., Milella, A., & D’Orazio, T. (2021). Ambient Assisted Living: A Review of Technologies, Methodologies and Future Perspectives for Healthy Aging of Population. Sensors (Basel), 21(10 PG-). https://doi.org/10.3390/s21103549	2021	Sensors	No	Unspecified
Climent-Pérez, P., Spinsante, S., Mihailidis, A., & Florez-Revuelta, F. (2020). A review on video-based active and assisted living technologies for automated lifelogging. Expert Systems with Applications, 139(PG-). https://doi.org/10.1016/j.eswa.2019.112847	2020	Expert Systems With Applications	No	Unspecified
Connelly, K., Ur Rehman Laghari, K., Mokhtari, M., & Falk, T. H. (2014). Approaches to understanding the impact of technologies for aging in place: A mini-review. Gerontology, 60(3 PG-282–288), 282–288. https://doi.org/10.1159/000355644	2014	Gerontology	No	Mini-review
Corbett, C. F., Wright, P. J., Jones, K., & Parmer, M. (2021). Voice-Activated Virtual Home Assistant Use and Social Isolation and Loneliness Among Older Adults: Mini Review. Frontiers in Public Health, 9(PG-6), 6. https://doi.org/10.3389/fpubh.2021.742012	2021	Frontiers in Public Health	No	Mini-review
Cruz, A. M., Monsalve, L., Ladurner, A. M., Jaime, L. F., Wang, D., & Quiroga, D. A. (2021). Information and communication technologies for managing frailty: A systematic literature review. Aging and Disease, 12(3 PG-914–933), 914–933. https://doi.org/10.14336/AD.2020.1114	2021	Aging and disease	No	Systematic
D’Onofrio, G., Sancarlo, D., Ricciardi, F., Panza, F., Seripa, D., Cavallo, F., Giuliani, F., & Greco, A. (2017). Information and Communication Technologies for the Activities of Daily Living in Older Patients with Dementia: A Systematic Review. Journal of Alzheimer’s Disease, 57(3 PG-927–935), 927–935. https://doi.org/10.3233/JAD-161145	2017	Journal of Alzheimer's Disease	No	Systematic
Dada, S., van der Walt, C., May, A. A., & Murray, J. (2022). Intelligent assistive technology devices for persons with dementia: A scoping review. Assistive Technology, PG-14, 14. https://doi.org/10.1080/10400435.2021.1992540	2022	Assistive Technology	No	Scoping
Dahler, A. M., Rasmussen, D. M., & Andersen, P. T. (2016). Meanings and experiences of assistive technologies in everyday lives of older citizens: a meta-interpretive review. Disabil Rehabil Assist Technol, 11(8 PG-619–29), 619–629. https://doi.org/10.3109/17483107.2016.1151950	2016	Disability and Rehabilitation: Assistive Technology	No	Meta intepretive review
Dahlke, D. V, & Ory, M. G. (2020). Emerging Issues of Intelligent Assistive Technology Use Among People With Dementia and Their Caregivers: A US Perspective. Frontiers in Public Health, 8(PG-7), 7. https://doi.org/10.3389/fpubh.2020.00191	2020	Frontiers in Public Health	No	unspecified
Damant, J., Knapp, M., Freddolino, P., & Lombard, D. (2017). Effects of digital engagement on the quality of life of older people. Health and Social Care in the Community, 25(6 PG-1679–1703), 1679–1703. https://doi.org/10.1111/hsc.12335	2017	Health and Social care	No	unspecified
Dang, S., Dimmick, S., & Kelkar, G. (2009). Evaluating the evidence base for the use of home telehealth remote monitoring in elderly with heart failure. Telemedicine Journal and E-Health : The Official Journal of the American Telemedicine Association, 15(8 PG-783–796), 783–796. https://doi.org/10.1089/tmj.2009.0028	2009	Telemedicine and eHealth	No	unspecified
Daniel, K. M., Cason, C. L., & Ferrell, S. (2009). Emerging technologies to enhance the safety of older people in their homes. Geriatr Nurs, 30(6 PG-384–389), 384–389. https://doi.org/10.1016/j.gerinurse.2009.08.010	2009	Geriatric Nursing	No	unspecified
Dawson, A., Bowes, A., Kelly, F., Velzke, K., & Ward, R. (2015). Evidence of what works to support and sustain care at home for people with dementia: a literature review with a systematic approach. BMC Geriatr, 15(PG-59), 59. https://doi.org/10.1186/s12877-015-0053-9	2015	BMC Geriatrics	No	Systematic
de Araujo, B. S., Fantinato, M., Peres, S. M., de Melo, R. C., Batistoni, S. S. T., Cachioni, M., & Hung, P. C. K. (2021). Effects of social robots on depressive symptoms in older adults: a scoping review. Library Hi Tech, PG-19, 19. https://doi.org/10.1108/lht-09-2020-0244	2021	Library Hi Tech.	No	Scoping
Demiris, G., & Hensel, B. K. (2008). Technologies for an aging society: a systematic review of “smart home” applications. Yearbook of Medical Informatics, PG-33-40, 33–40. https://doi.org/10.1055/s-0038-1638580	2008	IMIA Yearbook of Medcal Informatics	No	Unspecified
Dequanter, S., Gagnon, M. P., Ndiaye, M. A., Gorus, E., Fobelets, M., Giguère, A., Bourbonnais, A., & Buyl, R. (2021). The Effectiveness of e-Health Solutions for Aging with Cognitive Impairment: A Systematic Review. Gerontologist, 61(7 PG-373–394), E373–E394. https://doi.org/10.1093/geront/gnaa065	2021	The Gerontologist	No	Systematic
Diener, J., Rayling, S., Bezold, J., Krell-Roesch, J., Woll, A., & Wunsch, K. (2022). Effectiveness and Acceptability of e- and m-Health Interventions to Promote Physical Activity and Prevent Falls in Nursing Homes—A Systematic Review. Frontiers in Physiology, 13(PG-). https://doi.org/10.3389/fphys.2022.894397	2022	Frontiers in Physiology	No	Systematic
Dino, M. J. S., Davidson, P. M., Dion, K. W., Szanton, S. L., & Ong, I. L. (2022). Nursing and human-computer interaction in healthcare robots for older people: An integrative review. International Journal of Nursing Studies Advances, 4(PG-). https://doi.org/10.1016/j.ijnsa.2022.100072	2022	International Journal of Nursing Studies Advances	No	Integrative review
Doraiswamy, S., Jithesh, A., Mamtani, R., Abraham, A., & Cheema, S. (2021). Telehealth use in geriatrics care during the covid-19 pandemic—a scoping review and evidence synthesis. International Journal of Environmental Research and Public Health, 18(4 PG-1–17), 1–17. https://doi.org/10.3390/ijerph18041755	2021	International Journal of Environment Research and Public Health	No	Scoping
Dunham, M., Bonacaro, A., Schofield, P., Bacon, L., Spyridonis, F., & Mehrpouya, H. (2021). Smartphone applications designed to improve older people’s chronic pain management: An integrated systematic review. Geriatrics (Switzerland), 6(2 PG-). https://doi.org/10.3390/geriatrics6020040	2021	Geriatrics	No	Systematic
Ehn, M., Richardson, M. X., Landerdahl Stridsberg, S., Redekop, K., & Wamala-Andersson, S. (2021). Mobile Safety Alarms Based on GPS Technology in the Care of Older Adults: Systematic Review of Evidence Based on a General Evidence Framework for Digital Health Technologies. J Med Internet Res, 23(10 PG-e27267), e27267. https://doi.org/10.2196/27267	2021	Journal of Medical Internet Research	No	Systematic
El Jamal, N., Abi-Saleh, B., & Isma’eel, H. (2021). Advances in telemedicine for the management of the elderly cardiac patient. Journal of Geriatric Cardiology, 18(9 PG-759–767), 759–767. https://doi.org/10.11909/j.issn.1671-5411.2021.09.004	2021	Journal of Geriatric Cardiology	No	unspecified
El Kamali, M., Angelini, L., Caon, M., Carrino, F., Rocke, C., Guye, S., Rizzo, G., Mastropietro, A., Sykora, M., Elayan, S., Kniestedt, I., Ziylan, C., Lettieri, E., Abou Khaled, O., & Mugellini, E. (2020). Virtual Coaches for Older Adults’ Wellbeing: A Systematic Review. IEEE Access, 8(PG-101884-101902), 101884–101902. https://doi.org/10.1109/access.2020.2996404	2020	IEEE Access	No	Systematic
Elbaz, S., Cinalioglu, K., Sekhon, K., Gruber, J., Rigas, C., Bodenstein, K., Naghi, K., Lavin, P., Greenway, K. T., Vahia, I., Rej, S., & Sekhon, H. (2021). A Systematic Review of Telemedicine for Older Adults With Dementia During COVID-19: An Alternative to In-person Health Services? Frontiers in Neurology, 12(PG-). https://doi.org/10.3389/fneur.2021.761965	2021	Frontiers in Neurology	No	Systematic
Elhady, N. E., & Provost, J. (2018). A systematic survey on sensor failure detection and fault-tolerance in ambient assisted living. Sensors (Switzerland), 18(7 PG-). https://doi.org/10.3390/s18071991	2018	Sensors	No	Systematic
Engelsma, T., Jaspers, M. W. M., & Peute, L. W. (2021). Considerate mHealth design for older adults with Alzheimer’s disease and related dementias (ADRD): A scoping review on usability barriers and design suggestions. International Journal of Medical Informatics, 152(PG-). https://doi.org/10.1016/j.ijmedinf.2021.104494	2021	International Journal of Medical Informatics	No	Scoping
Esfandiari, E., Miller, W. C., & Ashe, M. C. (2021). The Effect of Telehealth Interventions on Function and Quality of Life for Older Adults with Pre-Frailty or Frailty: A Systematic Review and Meta-Analysis. Journal of Applied Gerontology, 40(11 PG-1649–1658), 1649–1658. https://doi.org/10.1177/0733464820983630	2021	Journal of Applied Gerontology	No	Systematic
Fadzil, N. H. M., Shahar, S., Rajikan, R., Singh, D. K. A., Ludin, A. F. M., Subramaniam, P., Ibrahim, N., Vanoh, D., & Ali, N. M. (2022). A Scoping Review for Usage of Telerehabilitation among Older Adults with Mild Cognitive Impairment or Cognitive Frailty. International Journal of Environmental Research and Public Health, 19(7 PG-). https://doi.org/10.3390/ijerph19074000	2022	International Journal of Environment Research and Public Health	No	Scoping
Faieta, J., Sheehan, J., & DiGiovine, C. (2022). Mhealth interventions to improve health and quality of life related outcomes for informal dementia caregivers: A scoping review. Assistive Technology, 34(3 PG-362–374), 362–374. https://doi.org/10.1080/10400435.2020.1829174	2022	Assistive Technology	No	Scoping
Fakontis, C., Iakovidis, P., Lytras, D., Kasimis, K., Kottaras, A., & Chasapis, G. (2022). The Efficacy of Telerehabilitation in Older Adults after a Hip Injury: A Narrative Review. Critical Reviews in Physical and Rehabilitation Medicine, 34(1 PG-17–28), 17–28. https://doi.org/10.1615/CritRevPhysRehabilMed.2022042895	2022	Physical and Rehabilitation Medicine	No	Narrative
Fares, N., Sherratt, R. S., & Elhajj, I. H. (2021). Directing and Orienting ICT Healthcare Solutions to Address the Needs of the Aging Population. Healthcare (Basel), 9(2 PG-). https://doi.org/10.3390/healthcare9020147	2021	Healthcare	No	Unspecified
Fatehi, F., Jahedi, F., Tay-Kearney, M. L., & Kanagasingam, Y. (2020). Teleophthalmology for the elderly population: A review of the literature. International Journal of Medical Informatics, 136(PG-). https://doi.org/10.1016/j.ijmedinf.2020.104089	2020	International Journal of Medical Informatics	No	Unspecified
Fischer, B., Peine, A., & Ostlund, B. (2020). The Importance of User Involvement: A Systematic Review of Involving Older Users in Technology Design. Gerontologist, 60(7 PG-513–523), E513–E523. https://doi.org/10.1093/geront/gnz163	2020	The Gerontologist	No	Systematic
Fischer, S. H., David, D., Crotty, B. H., Dierks, M., & Safran, C. (2014). Acceptance and use of health information technology by community-dwelling elders. International Journal of Medical Informatics, 83(9 PG-624–635), 624–635. https://doi.org/10.1016/j.ijmedinf.2014.06.005	2014	International Journal of Medical Informatics	No	Unspecified
Foster, M. V, & Sethares, K. A. (2014). Facilitators and barriers to the adoption of telehealth in older adults: An integrative review. CIN - Computers Informatics Nursing, 32(11), 523–533. https://doi.org/10.1097/CIN.0000000000000105	2014	Computers, Informatics, Nursing	No	Integrative review
Fotteler, M. L., Muhlbauer, V., Brefka, S., Mayer, S., Kohn, B., Holl, F., Swoboda, W., Gaugisch, P., Risch, B., Denkinger, M., & Dallmeier, D. (2022). The Effectiveness of Assistive Technologies for Older Adults and the Influence of Frailty: Systematic Literature Review of Randomized Controlled Trials. JMIR Aging, 5(2 PG-17), 17. https://doi.org/10.2196/31916	2022	JMIR Aging	No	Systematic
Frennert, S., & Ostlund, B. (2014). Review: Seven Matters of Concern of Social Robots and Older People. International Journal of Social Robotics, 6(2 PG-299–310), 299–310. https://doi.org/10.1007/s12369-013-0225-8	2014	International Journal of Social Robotics	No	unspecified
Frischer, R., Krejcar, O., Maresova, P., Fadeyi, O., Selamat, A., Kuca, K., Tomsone, S., Teixeira, J. P., Madureira, J., & Melero, F. J. (2020). Commercial ICT smart solutions for the elderly: State of the art and future challenges in the smart furniture sector. Electronics (Switzerland), 9(1 PG-). https://doi.org/10.3390/electronics9010149	2020	Electronics	No	unspecified
Garcon, L., Khasnabis, C., Walker, L., Nakatani, Y., Lapitan, J., Borg, J., Ross, A., & Berumen, A. V. (2016). Medical and Assistive Health Technology: Meeting the Needs of Aging Populations. Gerontologist, 56(PG-S293-S302), S293–S302. https://doi.org/10.1093/geront/gnw005	2016	The Gerontologist	Yes, Africa and other	unspecified
Garnett, A., Northwood, M., Ting, J., & Sangrar, R. (2022). mHealth Interventions to Support Caregivers of Older Adults: Equity-Focused Systematic Review. JMIR Aging, 5(3 PG-). https://doi.org/10.2196/33085	2022	JMIR Aging	No	Systematic
Gaspar, A. G. M., & Lapão, L. V. (2021). eHealth for Addressing Balance Disorders in the Elderly: Systematic Review. Journal of Medical Internet Research, 23(4 PG-e22215), e22215. https://doi.org/10.2196/22215	2021	Journal of Medical Internet Research	No	Systematic
Gasteiger, N., Loveys, K., Law, M., & Broadbent, E. (2021). Friends from the future: A scoping review of research into robots and computer agents to combat loneliness in older people. Clinical Interventions in Aging, 16(PG-941-971), 941–971. https://doi.org/10.2147/CIA.S282709	2021	Clinical Interventions in Aging	No	Scoping
Gawronska, K., & Lorkowski, J. (2021). Smart homes for the older population: Particularly important during the COVID-19 outbreak. Reumatologia, 59(1 PG-41–46), 41–46. https://doi.org/10.5114/reum.2021.103939	2021	Reumatologia	No	unspecified
Getson, C., & Nejat, G. (2021). Socially assistive robots helping older adults through the pandemic and life after covid‐19. Robotics, 10(3 PG-). https://doi.org/10.3390/robotics10030106	2021	Robotics	No	unspecified
Gettel, C. J., Chen, K., & Goldberg, E. M. (2021). Dementia Care, Fall Detection, and Ambient-Assisted Living Technologies Help Older Adults Age in Place: A Scoping Review. Journal of Applied Gerontology, 40(12 PG-1893–1902), 1893–1902. https://doi.org/10.1177/07334648211005868	2021	Journal of Applied Gerontology	No	Scoping
Ghafurian, M., Hoey, J., & Dautenhahn, K. (2021). Social Robots for the Care of Persons with Dementia: A Systematic Review. Acm Transactions on Human-Robot Interaction, 10(4 PG-31), 31. https://doi.org/10.1145/3469653	2021	ACM Trans. Hum--Robot Interact.	No	Systematic
Ghani, Z., Jarl, J., Berglund, J. S., Andersson, M., & Anderberg, P. (2020). The cost-effectiveness of mobile health (Mhealth) interventions for older adults: Systematic review. International Journal of Environmental Research and Public Health, 17(15 PG-1–13), 1–13. https://doi.org/10.3390/ijerph17155290	2020	International Journal of Environment Research and Public Health	No	Systematic
Giannakopoulou, K. M., Roussaki, I., & Demestichas, K. (2022). Internet of Things Technologies and Machine Learning Methods for Parkinson’s Disease Diagnosis, Monitoring and Management: A Systematic Review. Sensors (Basel), 22(5 PG-). https://doi.org/10.3390/s22051799	2022	Sensors	No	Systematic
Gochoo, M., Alnajjar, F., Tan, T. H., & Khalid, S. (2021). Towards privacy‐preserved aging in place: A systematic review. Sensors, 21(9 PG-). https://doi.org/10.3390/s21093082	2021	Sensors	No	Systematic
Gokalp, H., & Clarke, M. (2013). Monitoring activities of daily living of the elderly and the potential for its use in telecare and telehealth: A review. Telemedicine and E-Health, 19(12 PG-910–923), 910–923. https://doi.org/10.1089/tmj.2013.0109	2013	Telemedicine and eHealth	No	unspecified
Goodarzi, Z., Holroyd-Leduc, J., Seitz, D., Ismail, Z., Kirkham, J., Wu, P., Fox, L., Hykaway, W., Grossman, L., Ewa, V., Veroniki, A. A., Tricco, A. C., Straus, S., & Watt, J. (2022). Efficacy of virtual interventions for reducing symptoms of depression in community-dwelling older adults: a systematic review. International Psychogeriatrics, PG-11, 11. https://doi.org/10.1017/s1041610222000412	2022	International Psychogeriatrics	No	Systematic
Gordon, L. A. N. (2018). Assessment of smart watches for management of non-communicable diseases in the ageing population: A systematic review. Geriatrics (Switzerland), 3(3 PG-). https://doi.org/10.3390/geriatrics3030056	2018	Geriatrics	No	Systematic
Graybill, E. M., McMeekin, P., & Wildman, J. (2014). Can aging in place be cost effective? A systematic review. PLoS ONE, 9(7 PG-). https://doi.org/10.1371/journal.pone.0102705	2014	PLoS ONE	No	Systematic
Griffith, L., Sohel, N., Walker, K., Jiang, Y., Mao, Y., Hopkins, D., & Raina, P. (2012). Consumer products and fall-related injuries in seniors. Can J Public Health, 103(5 PG-e332-7), e332-7. https://doi.org/10.1007/bf03404436	2012	Can J Public Health	No	unspecified
Groom, L. L., McCarthy, M. M., Stimpfel, A. W., & Brody, A. A. (2021). Telemedicine and Telehealth in Nursing Homes: An Integrative Review. J Am Med Dir Assoc, 22(9 PG-1784-1801.e7), 1784-1801.e7. https://doi.org/10.1016/j.jamda.2021.02.037	2021	JAMDA	No	Integrative review
Grossman, J. T., Frumkin, M. R., Rodebaugh, T. L., & Lenze, E. J. (2020). MHealth Assessment and Intervention of Depression and Anxiety in Older Adults. Harvard Review of Psychiatry, 28(3 PG-203–214), 203–214. https://doi.org/10.1097/HRP.0000000000000255	2020	HHS Public Access	No	unspecified
Guerra, S., Rosa, C., Sousa, L., Neves, A., Pestana, G., Hernández, M. J., Losada, R., Pires, S., & Ribeiro, O. (2022). The Use of Robotic Pets by Community-Dwelling Older Adults: A Scoping Review. International Journal of Social Robotics, 14(6 PG-1481–1492), 1481–1492. https://doi.org/10.1007/s12369-022-00892-z	2022	International Journal of Social Robotics	No	Scoping
Guo, Y., & Albright, D. (2018). The effectiveness of telehealth on self-management for older adults with a chronic condition: A comprehensive narrative review of the literature. Journal of Telemedicine and Telecare, 24(6), 392–403. https://doi.org/10.1177/1357633X17706285	2018	Journal of Telemedicine and Telecare	No	Narrative
Haimi, M., & Gesser-Edelsburg, A. (2022). Application and implementation of telehealth services designed for the elderly population during the COVID-19 pandemic: A systematic review. Health Informatics Journal, 28(1 PG-34), 34. https://doi.org/10.1177/14604582221075561	2022	Health Informatics Journal	No	Systematic
Halim, I., Umar, R. Z. R., Saptari, A., & Padmanathan, V. (2020). A Review on Design Parameters of Hand-operated Product that Influence Hand Grip of Senior Citizen. International Journal of Integrated Engineering, 12(4 PG-191–209), 191–209.	2020	The International Journal of Integrated Engineering	No	unspecified
Haralambous, B., Subramaniam, S., Hwang, K., Dow, B., & LoGiudice, D. (2019). A narrative review of the evidence regarding the use of telemedicine to deliver video-interpreting during dementia assessments for older people. Asia Pac Psychiatry, 11(3 PG-e12355), e12355. https://doi.org/10.1111/appy.12355	2019	Asia-Pacific Psychiatry	No	Narrative
Harerimana, B., Forchuk, C., & O’Regan, T. (2019). The use of technology for mental healthcare delivery among older adults with depressive symptoms: A systematic literature review. International Journal of Mental Health Nursing, 28(3 PG-657–670), 657–670. https://doi.org/10.1111/inm.12571	2019	International Journal of Mental Health Nursing	No	Systematic
Hasan Sapci, A., & Aylin Sapci, H. (2019). Innovative assisted living tools, remote monitoring technologies, artificial intelligence-driven solutions, and robotic systems for aging societies: Systematic review. JMIR Aging, 2(2 PG-). https://doi.org/10.2196/15429	2019	JMIR Aging	No	Systematic
He, Y., He, Q., & Liu, Q. (2022). Technology Acceptance in Socially Assistive Robots: Scoping Review of Models, Measurement, and Influencing Factors. J Healthc Eng, 2022(PG-6334732), 6334732. https://doi.org/10.1155/2022/6334732	2022	Journal of Healthcare Engineering	No	Scoping
Hechinger, M., Hentschel, D., Aumer, C., & Rester, C. (2022). A Conceptual Model of Experiences With Digital Technologies in Aging in Place: Qualitative Systematic Review and Meta-synthesis. JMIR Aging, 5(3 PG-e34872), e34872. https://doi.org/10.2196/34872	2022	JMIR Aging	No	Systematic
Hennessy, J. L., & Rodrigues, A. (2019). Economic impacts of changing technologies on New Zealand homecare delivery. Journal of Enabling Technologies, 13(3 PG-188–200), 188–200. https://doi.org/10.1108/JET-11-2018-0055	2019	Journal of enabling technologies	No	unspecified
Herrera, E. P. (2017). Location-based technologies for supporting elderly pedestrian in “getting lost” events. Disability and Rehabilitation-Assistive Technology, 12(4 PG-315–323), 315–323. https://doi.org/10.1080/17483107.2016.1181799	2017	Disability and Rehabilitation: Assistive Technology	No	unspecified
Hirt, J., Ballhausen, N., Hering, A., Kliegel, M., Beer, T., & Meyer, G. (2021). Social Robot Interventions for People with Dementia: A Systematic Review on Effects and Quality of Reporting. Journal of Alzheimers Disease, 79(2 PG-773–792), 773–792. https://doi.org/10.3233/jad-200347	2021	Journal of Alzheimer's Disease	No	Systematic
Hirt, J., Burgstaller, M., Zeller, A., & Beer, T. (2019). Needs of people with dementia and their informal caregivers concerning assistive technologies A scoping review. Pflege, 32(6 PG-295–304), 295–304. https://doi.org/10.1024/1012-5302/a000682	2019	Pflege	No	Scoping
Hirvonen, N., Enwald, H., Kansakoski, H., Eriksson-Backa, K., Nguyen, H., Huhta, A. M., & Huvila, I. (2020). Older adults’ views on eHealth services: a systematic review of scientific journal articles. International Journal of Medical Informatics, 135(PG-15), 15. https://doi.org/10.1016/j.ijmedinf.2019.104031	2020	International Journal of Medical Informatics	No	Systematic
Hofmann, B. (2013). Ethical challenges with welfare technology: a review of the literature. Science and Engineering Ethics, 19(2), 389–406.	2013	Sci Eng Ethics	No	unspecified
Holthe, T., Halvorsrud, L., Karterud, D., Hoel, K. A., & Lund, A. (2018). Usability and acceptability of technology for community-dwelling older adults with mild cognitive impairment and dementia: A systematic literature review. Clinical Interventions in Aging, 13(PG-863-886), 863–886. https://doi.org/10.2147/CIA.S154717	2018	Clinical Interventions in Aging	No	Systematic
Holthe, T., Halvorsrud, L., & Lund, A. (2022). Digital Assistive Technology to Support Everyday Living in Community-Dwelling Older Adults with Mild Cognitive Impairment and Dementia. Clin Interv Aging, 17(PG-519-544), 519–544. https://doi.org/10.2147/cia.S357860	2022	Clinical Interventions in Aging	No	unspecified
Huisman, C., Huisman, E., & Kort, H. (2022). Technological Applications Contributing to Relieve Care Burden or to Sleep of Caregivers and People With Dementia: A Scoping Review From the Perspective of Social Isolation. Frontiers in Public Health, 10(PG-14), 14. https://doi.org/10.3389/fpubh.2022.797176	2022	Frontiers in Public Health	No	Scoping
Hung, L., Chow, B., Shadarevian, J., O’Neill, R., Berndt, A., Wallsworth, C., Horne, N., Gregorio, M., Mann, J., Son, C., & Chaudhury, H. (2021). Using touchscreen tablets to support social connections and reduce responsive behaviours among people with dementia in care settings: A scoping review. Dementia (London), 20(3 PG-1124–1143), 1124–1143. https://doi.org/10.1177/1471301220922745	2021	Dementia	No	Scoping
Hung, L., Liu, C., Woldum, E., Au-Yeung, A., Berndt, A., Wallsworth, C., Horne, N., Gregorio, M., Mann, J., & Chaudhury, H. (2019). The benefits of and barriers to using a social robot PARO in care settings: A scoping review. BMC Geriatrics, 19(1 PG-). https://doi.org/10.1186/s12877-019-1244-6	2019	BMC Geriatrics	No	Scoping
Hung, L. L., Wong, J., Smith, C., Berndt, A., Gregorio, M., Horne, N., Jackson, L., Mann, J., Wada, M., & Young, E. (2022). Facilitators and barriers to using telepresence robots in aged care settings: A scoping review. Journal of Rehabilitation and Assistive Technologies Engineering, 9(PG-19), 19. https://doi.org/10.1177/20556683211072385	2022	Journal of Rehabilitation and AssistiveTechnologies Engineering	No	Scoping
Husebø, A. M., & Storm, M. (2014). Virtual visits in home health care for older adults. ScientificWorldJournal, 2014(PG-689873), 689873. https://doi.org/10.1155/2014/689873	2014	The Scientific World Journal	No	Unspecified
Hvalič-Touzery, S., Dolničar, V., & Prevodnik, K. (2022). Factors influencing informal carers’ acceptance of assistive telecare systems in the pre- and post-implementation phase: A scoping study. Health and Social Care in the Community, 30(5 PG-1484–1504), e1484–e1504. https://doi.org/10.1111/hsc.13840	2022	Health and Social care	No	Scoping
Ibarra, F., Baez, M., Cernuzzi, L., & Casati, F. (2020). A Systematic Review on Technology-Supported Interventions to Improve Old-Age Social Wellbeing: Loneliness, Social Isolation, and Connectedness. Journal of Healthcare Engineering, 2020(PG-). https://doi.org/10.1155/2020/2036842	2020	Journal of healthcare engineering	No	Systematic
Ienca, M., Wangmo, T., Jotterand, F., Kressig, R. W., & Elger, B. (2018). Ethical Design of Intelligent Assistive Technologies for Dementia: A Descriptive Review. Science and Engineering Ethics, 24(4 PG-1035–1055), 1035–1055. https://doi.org/10.1007/s11948-017-9976-1	2018	Sci Eng Ethics	No	Descriptive review
Inglis, S. C., Conway, A., Cleland, J. G., & Clark, R. A. (2015). Is age a factor in the success or failure of remote monitoring in heart failure? Telemonitoring and structured telephone support in elderly heart failure patients. Eur J Cardiovasc Nurs, 14(3 PG-248–55), 248–255. https://doi.org/10.1177/1474515114530611	2015	European Journal of Cardiovascular Nursing	No	Unspecified
Isabet, B., Pino, M., Lewis, M., Benveniste, S., & Rigaud, A. S. (2021). Social telepresence robots: A narrative review of experiments involving older adults before and during the covid-19 pandemic. International Journal of Environmental Research and Public Health, 18(7 PG-). https://doi.org/10.3390/ijerph18073597	2021	International Journal of Environment Research and Public Health	No	Narrative
Jacelon, C. S., & Hanson, A. (2013). Older adults’ participation in the development of smart environments: an integrated review of the literature. Geriatr Nurs, 34(2 PG-116–21), 116–121. https://doi.org/10.1016/j.gerinurse.2012.11.001	2013	Geriatric Nursing	No	Integrative review
Ji, Y. A., & Kim, H. S. (2022). Scoping Review of the Literature on Smart Healthcare for Older Adults. Yonsei Medical Journal, 63(PG-S14-S21), S14–S21. https://doi.org/10.3349/ymj.2022.63.S14	2022	Yonsei medical journal	No	Scoping
Jung, A. R., Kim, D., & Park, E. A. (2021). Cognitive Intervention Using Information and Communication Technology for Older Adults with Mild Cognitive Impairment: A Systematic Review and Meta-Analysis. International Journal of Environmental Research and Public Health, 18(21 PG-18), 18. https://doi.org/10.3390/ijerph182111535	2021	International Journal of Environment Research and Public Health	No	Systematic
Jutai, J. W., & Tuazon, J. R. (2022). The role of assistive technology in addressing social isolation, loneliness and health inequities among older adults during the COVID-19 pandemic. Disabil Rehabil Assist Technol, 17(3 PG-248–259), 248–259. https://doi.org/10.1080/17483107.2021.2021305	2022	Disability and Rehabilitation: Assistive Technology	No	unspecified
Kachaturoff, M., Shidler, K., Fasbinder, A., & Caboral-Stevens, M. (2021). Acceptability of socially assistive robots among cognitively intact older adults: An integrative review. Journal of Gerontological Nursing, 47(9 PG-49–54), 49–54. https://doi.org/10.3928/00989134-20210803-05	2021	Journal of Gerontological Nursing	No	Integrative review
Kang, H. S., Makimoto, K., Konno, R., & Koh, I. S. (2020). Review of outcome measures in PARO robot intervention studies for dementia care. Geriatric Nursing, 41(3 PG-207–214), 207–214. https://doi.org/10.1016/j.gerinurse.2019.09.003	2020	Geriatric Nursing	No	Unspecified
Kapadia, V., Ariani, A., Li, J., & Ray, P. K. (2015). Emerging ICT implementation issues in aged care. International Journal of Medical Informatics, 84(11 PG-892–900), 892–900. https://doi.org/10.1016/j.ijmedinf.2015.07.002	2015	International Journal of Medical Informatics	No	Unspecified
Karlsen, C., Ludvigsen, M. S., Moe, C. E., Haraldstad, K., & Thygesen, E. (2017). Experiences of community-dwelling older adults with the use of telecare in home care services: a qualitative systematic review. JBI Database of Systematic Reviews and Implementation Reports, 15(12 PG-2913–2980), 2913–2980. https://doi.org/10.11124/JBISRIR-2017-003345	2017	JBI Database System Rev. Implement Rep.	No	Systematic
Karunanithi, M. (2007). Monitoring technology for the elderly patient. Expert Review of Medical Devices, 4(2 PG-267–277), 267–277. https://doi.org/10.1586/17434440.4.2.267	2007	Future drugs	No	Unspecified
, H., & Jaana, M. (2020). Factors that affect health information technology adoption by seniors: A systematic review. Health & Social Care in the Community, 28(6 PG-1827–1842), 1827–1842. https://doi.org/10.1111/hsc.13011	2020	Health and Social care	No	Systematic
Khosravi, P., & Ghapanchi, A. H. (2016). Investigating the effectiveness of technologies applied to assist seniors: A systematic literature review. Int J Med Inform, 85(1 PG-17–26), 17–26. https://doi.org/10.1016/j.ijmedinf.2015.05.014	2016	International Journal of Medical Informatics	No	systematic
Khosravi, P., Rezvani, A., & Wiewiora, A. (2016). The impact of technology on older adults’ social isolation. Computers in Human Behavior, 63(PG-594-603), 594–603. https://doi.org/10.1016/j.chb.2016.05.092	2016	Computers in Human Behavior	No	Unspecified
Kim, D., Bian, H., Chang, C. K., Dong, L., & Margrett, J. (2022). In-Home Monitoring Technology for Aging in Place: Scoping Review. Interact J Med Res, 11(2 PG-e39005), e39005. https://doi.org/10.2196/39005	2022	INTERACTIVE JOURNAL OF MEDICAL RESEARCH	No	Scoping
Kim, H., Kelly, S., Lafortune, L., & Brayne, C. (2021). A Scoping Review of the Conceptual Differentiation of Technology for Healthy Aging. Gerontologist, 61(7 PG-345–359), E345–E359. https://doi.org/10.1093/geront/gnaa051	2021	The Gerontologist	No	Scoping
Kim, J., Mishra, A. K., Limosani, R., Scafuro, M., Cauli, N., Santos-Victor, J., Mazzolai, B., & Cavallo, F. (2019). Control strategies for cleaning robots in domestic applications: A comprehensive review. International Journal of Advanced Robotic Systems, 16(4 PG-1–21), 1–21. https://doi.org/10.1177/1729881419857432	2019	International Journal of AdvancedRobotic Systems	No	Comprehensive review
Klimova, B., Valis, M., & Kuca, K. (2018). Exploring assistive technology as a potentia beneficial intervention tool for people with Alzheimer’s disease - a systematic review. Neuropsychiatric Disease and Treatment, 14(PG-3151-3158), 3151–3158. https://doi.org/10.2147/ndt.S181849	2018	Neuropsychiatric Disease and Treatment	No	Systematic
Koch, S., & Hagglund, M. (2009). Health informatics and the delivery of care to older people. Maturitas, 63(3 PG-195–199), 195–199. https://doi.org/10.1016/j.maturitas.2009.03.023	2009	Maturitas	No	Unspecified
Koh, W. Q., Felding, S. A., Budak, K. B., Toomey, E., & Casey, D. (2021). Barriers and facilitators to the implementation of social robots for older adults and people with dementia: a scoping review. BMC Geriatr, 21(1 PG-351), 351. https://doi.org/10.1186/s12877-021-02277-9	2021	BMC Geriatrics	No	Scoping
Koh, W. Q., Hui Ang, F. X., & Casey, D. (2021). Impacts of low-cost robotic pets for older adults and people with dementia: Scoping review. JMIR Rehabilitation and Assistive Technologies, 8(1 PG-). https://doi.org/10.2196/25340	2021	JMIR Publications	No	Scoping
Kokorelias, K. M., Nelson, M., Tang, T., Steele Gray, C., Ellen, M., Plett, D., Jarach, C. M., Xin Nie, J., Thavorn, K., & Singh, H. (2022). Inclusion of Older Adults in Digital Health Technologies to Support Hospital-to-Home Transitions: Secondary Analysis of a Rapid Review and Equity-Informed Recommendations. JMIR Aging, 5(2 PG-e35925), e35925. https://doi.org/10.2196/35925	2022	JMIR Aging	No	Rapid review
Kotteritzsch, A., & Weyers, B. (2016). Assistive Technologies for Older Adults in Urban Areas: A Literature Review. Cognitive Computation, 8(2 PG-299–317), 299–317. https://doi.org/10.1007/s12559-015-9355-7	2016	Cogn Comput	No	Unspecified
Kraskowsky, L. H., & Finlayson, M. (2001). Factors Affecting Older Adults’ Use of Adaptive Equipment: Review of the Literature. American Journal of Occupational Therapy, 55(3 PG-303–310), 303–310. https://doi.org/10.5014/ajot.55.3.303	2001	The American Journal of Occupational Therapy	No	unspecified
Kruse, C., Fohn, J., Wilson, N., Patlan, E. N., Zipp, S., & Mileski, M. (2020). Utilization barriers and medical outcomes commensurate with the use of telehealth among older adults: Systematic review. JMIR Medical Informatics, 8(8 PG-). https://doi.org/10.2196/20359	2020	JMIR Medical Informatics	No	Systematic
Kruse, C. S., Fohn, J., Umunnakwe, G., Patel, K., & Patel, S. (2020). Evaluating the Facilitators, Barriers, and Medical Outcomes Commensurate with the Use of Assistive Technology to Support People with Dementia: A Systematic Review Literature. Healthcare, 8(3 PG-44), 44. https://doi.org/10.3390/healthcare8030278	2020	Healthcare	No	Systematic
Kruse, C. S., Mileski, M., & Moreno, J. (2017). Mobile health solutions for the aging population: A systematic narrative analysis. Journal of Telemedicine and Telecare, 23(4), 439–451. https://doi.org/10.1177/1357633X16649790	2016	Journal of Telemedicine and Telecare	No	Systematic
Kunonga, T. P., Spiers, G. F., Beyer, F. R., Hanratty, B., Boulton, E., Hall, A., Bower, P., Todd, C., & Craig, D. (2021). Effects of digital technologies on older people’s access to health and social care: Umbrella review. Journal of Medical Internet Research, 23(11 PG-). https://doi.org/10.2196/25887	2021	Journal of Medical Internet Research	No	Review of reviews
Kurniawan, E., Bakar, N., Salam, S., & Restyandito. (2021). Usability evaluation dimensions of mobile health application for elderly: A systematic review. Journal of Theoretical and Applied Information Technology, 99(1 PG-242–256), 242–256. https://www.scopus.com/inward/record.uri?eid=2-s2.0-85101323672&partnerID=40&md5=b106afe68f4091c9f693ffa0707a6bdb NS	2021	Journal of Theoretical and Applied Information Technology	No	Systematic
Kwan, R. Y. C., Salihu, D., Lee, P. H., Tse, M., Cheung, D. S. K., Roopsawang, I., & Choi, K. S. (2020). The effect of e-health interventions promoting physical activity in older people: A systematic review and meta-analysis. European Review of Aging and Physical Activity, 17(1 PG-). https://doi.org/10.1186/s11556-020-00239-5	2020	European Review of Aging and Physical Activity	No	Systematic
Lancioni, G. E., Desideri, L., Singh, N. N., O’Reilly, M. F., Sigafoos, J., De Caro, M. F., & Taurisano, P. (2021). Use of technology to sustain mobility in older people with cognitive impairment and dementia: a scoping review. Disability and Rehabilitation-Assistive Technology, PG-15, 15. https://doi.org/10.1080/17483107.2021.1900935	2021	Disability and Rehabilitation: Assistive Technology	No	Scoping
Larsen, S. M., Mortensen, R. F., Kristensen, H. K., & Hounsgaard, L. (2019). Older adults’ perspectives on the process of becoming users of assistive technology: a qualitative systematic review and meta-synthesis. Disability and Rehabilitation-Assistive Technology, 14(2 PG-182–193), 182–193. https://doi.org/10.1080/17483107.2018.1463403	2019	Disability and Rehabilitation: Assistive Technology	No	Systematic
Latikka, R., Rubio-Hernandez, R., Lohan, E. S., Rantala, J., Fernandez, F. N., Laitinen, A., & Oksanen, A. (2021). Older Adults’ Loneliness, Social Isolation, and Physical Information and Communication Technology in the Era of Ambient Assisted Living: A Systematic Literature Review. Journal of Medical Internet Research, 23(12 PG-16), 16. https://doi.org/10.2196/28022	2021	Journal of Medical Internet Research	No	Systematic
Laufer, Y., Dar, G., & Kodesh, E. (2014). Does a Wii-based exercise program enhance balance control of independently functioning older adults? A systematic review. Clin Interv Aging, 9(PG-1803-13), 1803–1813. https://doi.org/10.2147/cia.S69673	2014	Clinical Interventions in Aging	No	Systematic
Lee, H., Chung, M. A., Kim, H., & Nam, E. W. (2022). The Effect of Cognitive Function Health Care Using Artificial Intelligence Robots for Older Adults: Systematic Review and Meta-analysis. JMIR Aging, 5(2 PG-). https://doi.org/10.2196/38896	2022	JMIR Aging	No	Systematic
Lee, L., & Kim, M. J. (2020). A Critical Review of Smart Residential Environments for Older Adults With a Focus on Pleasurable Experience. Frontiers in Psychology, 10(PG-15), 15. https://doi.org/10.3389/fpsyg.2019.03080	2020	Frontiers in Psychology	No	critical review
Lee-Cheong, S., Amanullah, S., & Jardine, M. (2022). New assistive technologies in dementia and mild cognitive impairment care: A PubMed review. Asian Journal of Psychiatry, 73(PG-). https://doi.org/10.1016/j.ajp.2022.103135	2022	Asian Journal of Psychiatry	No	unspecified
Leist, A. K. (2013). Social media use of older adults: a mini-review. Gerontology, 59(4 PG-378–84), 378–384. https://doi.org/10.1159/000346818	2013	Gerontology	No	Mini-review
Leng, M. M., Liu, P., Zhang, P., Hu, M. Y., Zhou, H. Y., Li, G. C., Yin, H. R., & Chen, L. (2019). Pet robot intervention for people with dementia: A systematic review and meta-analysis of randomized controlled trials. Psychiatry Research, 271(PG-516-525), 516–525. https://doi.org/10.1016/j.psychres.2018.12.032	2019	Psychiatry research	No	Systematic
Li, R., Wang, X., Lawler, K., Garg, S., Bai, Q., & Alty, J. (2022). Applications of artificial intelligence to aid early detection of dementia: A scoping review on current capabilities and future directions. Journal of Biomedical Informatics, 127(PG-). https://doi.org/10.1016/j.jbi.2022.104030	2022	Journal of Biomedical Informatics	No	Scoping
Lin, Q., Zhang, D., Chen, L., Ni, H., & Zhou, X. (2014). Managing elders’ wandering behavior using sensors-based solutions: A survey. International Journal of Gerontology, 8(2 PG-49–55), 49–55. https://doi.org/10.1016/j.ijge.2013.08.007	2014	International Journal of Gerontology	No	unspecified
Lindberg, T., Sandström, B., Andersson, E. K., Borg, C., Hjelm, M., Nilsson, L., Olsson, A., & Skär, L. (2021). Older persons’ experience of eHealth services in home health care: A meta-ethnography eHealth services in home health care. Health Informatics J, 27(4 PG-14604582211059370), 14604582211059370. https://doi.org/10.1177/14604582211059370	2021	Health Informatics Journal	No	unspecified
Linn, N., Goetzinger, C., Regnaux, J. P., Schmitz, S., Dessenne, C., Fagherazzi, G., & Aguayo, G. A. (2021). Digital Health Interventions among People Living with Frailty: A Scoping Review. Journal of the American Medical Directors Association, 22(9 PG-1802-1812.e21), 1802-1812.e21. https://doi.org/10.1016/j.jamda.2021.04.012	2021	JAMDA	No	Scoping
Liu, H. Y., Xing, Y., & Wu, Y. (2022). Effect of Wii Fit Exercise With Balance and Lower Limb Muscle Strength in Older Adults: A Meta-Analysis. Frontiers in Medicine, 9(PG-8), 8. https://doi.org/10.3389/fmed.2022.812570	2022	Frontiers in Medicine	No	Systematic
Liu, L., Stroulia, E., Nikolaidis, I., Miguel-Cruz, A., & Rios Rincon, A. (2016). Smart homes and home health monitoring technologies for older adults: A systematic review. International Journal of Medical Informatics, 91(PG-44-59), 44–59. https://doi.org/10.1016/j.ijmedinf.2016.04.007	2016	International Journal of Medical Informatics	No	Systematic
Liu, N., Yin, J., Tan, S. S. L., Ngiam, K. Y., & Teo, H. H. (2021). Mobile health applications for older adults: A systematic review of interface and persuasive feature design. Journal of the American Medical Informatics Association, 28(11 PG-2483–2501), 2483–2501. https://doi.org/10.1093/jamia/ocab151	2021	Journal of the American Medical Informatics Association	No	Systematic
Liu, P., Li, G. C., Jiang, S. Q., Liu, Y. F., Leng, M. M., Zhao, J. P., Wang, S., Meng, X. F., Shang, B. H., Chen, L., & Huang, S. H. (2019). The effect of smart homes on older adults with chronic conditions: A systematic review and meta-analysis. Geriatric Nursing, 40(5 PG-522–530), 522–530. https://doi.org/10.1016/j.gerinurse.2019.03.016	2019	Geriatric Nursing	No	Systematic
Loader, B. D., Hardey, M., & Keeble, L. (2008). Health informatics for older people: A review of ICT facilitated integrated care for older people. International Journal of Social Welfare, 17(1 PG-46–53), 46–53. https://doi.org/10.1111/j.1468-2397.2007.00489.x	2008	International Journal of Social Welfare	No	Unspecified
Loveys, K., Prina, M., Axford, C., Domènec, Ò. R., Weng, W., Broadbent, E., Pujari, S., Jang, H., Han, Z. A., & Thiyagarajan, J. A. (2022). Artificial intelligence for older people receiving long-term care: a systematic review of acceptability and effectiveness studies. The Lancet Healthy Longevity, 3(4 PG-286–297), e286–e297. https://doi.org/10.1016/S2666-7568(22)00034-4	2022	Lancet Healthy Longev.	No	Systematic
Ludwig, W., Wolf, K. H., Duwenkamp, C., Gusew, N., Hellrung, N., Marschollek, M., Wagner, M., & Haux, R. (2012). Health-enabling technologies for the elderly--an overview of services based on a literature review. Comput Methods Programs Biomed, 106(2 PG-70–8), 70–78. https://doi.org/10.1016/j.cmpb.2011.11.001	2011	Computer Methods and Programs in Biomedicine	No	Unspecified
Lukkien, D. R. M., Nap, H. H., Buimer, H. P., Peine, A., Boon, W. P. C., Ket, J. C. F., Minkman, M. M. N., & Moors, E. H. M. (2022). Toward Responsible Artificial Intelligence in Long-Term Care: A Scoping Review on Practical Approaches. Gerontologist, PG-14, 14. https://doi.org/10.1093/geront/gnab180	2022	The Gerontologist	No	Scoping
Lussier, M., Lavoie, M., Giroux, S., Consel, C., Guay, M., Macoir, J., Hudon, C., Lorrain, D., Talbot, L., Langlois, F., Pigot, H., & Bier, N. (2019). Early Detection of Mild Cognitive Impairment With In-Home Monitoring Sensor Technologies Using Functional Measures: A Systematic Review. Ieee Journal of Biomedical and Health Informatics, 23(2 PG-838–847), 838–847. https://doi.org/10.1109/jbhi.2018…	2018	IEEE Journal of Biomedical and Health Informatics	No	Systematic
Lynn, J. D., Rondon-Sulbaran, J., Quinn, E., Ryan, A., McCormack, B., & Martin, S. (2019). A systematic review of electronic assistive technology within supporting living environments for people with dementia. Dementia-International Journal of Social Research and Practice, 18(7-8 PG-2371–2435), 2371–2435. https://doi.org/10.1177/1471301217733649	2017	Dementia	No	Systematic
Lyu, M., Zhao, Q., Yang, Y., Hao, X., Qin, Y., & Li, K. (2022). Benefits of and barriers to telehealth for the informal caregivers of elderly individuals in rural areas: A scoping review. Aust J Rural Health, 30(4 PG-442–457), 442–457. https://doi.org/10.1111/ajr.12869	2022	Austin Journal of Rural Health	No	Scoping
Ma, C., Guerra-Santin, O., & Mohammadi, M. (2022). Smart home modification design strategies for ageing in place: a systematic review. Journal of Housing and the Built Environment, 37(2 PG-625–651), 625–651. https://doi.org/10.1007/s10901-021-09888-z	2021	Journal of Housing and the Built Environment	No	Systematic
MacInnes, J., Billings, J., Dima, A. L., Farmer, C., & Nijpels, G. (2021). Achieving person-centredness through technologies supporting integrated care for older people living at home: an integrative review. Journal of Integrated Care, 29(3 PG-274–294), 274–294. https://doi.org/10.1108/JICA-03-2021-0013	2021	Journal of Integrated Care	No	Integrative review
Madara Marasinghe, K. (2016). Assistive technologies in reducing caregiver burden among informal caregivers of older adults: a systematic review. Disabil Rehabil Assist Technol, 11(5 PG-353–60), 353–360. https://doi.org/10.3109/17483107.2015.1087061	2016	Disability and Rehabilitation: Assistive Technology	No	Systematic
Magnusson, L., Hanson, E., & Borg, M. (2004). A literature review study of information and communication technology as a support for frail older people living at home and their family carers. Technology and Disability, 16(4 PG-223–235), 223–235. https://doi.org/10.3233/tad-2004-16404	2004	Technology and Disability	No	unspecified
Maresova, P., Krejcar, O., Barakovic, S., Barakovic Husic, J., Lameski, P., Zdravevski, E., Chorbev, I., & Trajkovik, V. (2020). Health-Related ICT Solutions of Smart Environments for Elderly-Systematic Review. IEEE Access, 8(PG-54574-54600), 54574–54600. https://doi.org/10.1109/ACCESS.2020.2981315	2020	IEEE Access	No	Systematic
Maresova, P., Tomsone, S., Lameski, P., Madureira, J., Mendes, A., Zdravevski, E., Chorbev, I., Trajkovik, V., Ellen, M., & Rodil, K. (2018). Technological Solutions for Older People with Alzheimer’s Disease: Review. Current Alzheimer Research, 15(10 PG-975–983), 975–983. https://doi.org/10.2174/1567205015666180427124547	2018	Current Alzheimer Research	No	unspecified
Markert, C., Sasangohar, F., Mortazavi, B. J., & Fields, S. (2021). The use of telehealth technology to support health coaching for older adults: literature review. JMIR Human Factors, 8(1 PG-). https://doi.org/10.2196/23796	2021	JMIR Human Factors	No	unspecified
Marques, B., McIntosh, J., Valera, A., & Gaddam, A. (2020). Innovative and assistive ehealth technologies for smart therapeutic and rehabilitation outdoor spaces for the elderly demographic. Multimodal Technologies and Interaction, 4(4 PG-1–21), 1–21. https://doi.org/10.3390/mti4040076	2020	Multimodal Technologies and Interaction	No	unspecified
Marschollek, M., Mix, S., Wolf, K. H., Effertz, B., Haux, R., & Steinhagen-Thiessen, E. (2007). ICT-based health information services for elderly people: Past experiences, current trends, and future strategies. Medical Informatics and the Internet in Medicine, 32(4 PG-251–261), 251–261. https://doi.org/10.1080/14639230701692736	2007	Medical Informatics and the Internet in Medicine	No	unspecified
Marston, H. R., & Samuels, J. (2019). A review of age friendly virtual assistive technologies and their effect on daily living for carers and dependent adults. Healthcare (Switzerland), 7(1 PG-). https://doi.org/10.3390/healthcare7010049	2019	Healthcare	No	unspecified
Martínez-Alcalá, C. I., Pliego-Pastrana, P., Rosales-Lagarde, A., Lopez-Noguerola, J. S., & Molina-Trinidad, E. M. (2016). Information and communication technologies in the care of the elderly: Systematic review of applications aimed at patients with dementia and caregivers. JMIR Rehabilitation and Assistive Technologies, 3(1 PG-). https://doi.org/10.2196/rehab.5226	2016	JMIR Rehabilitation and Assistive Technologies	No	Systematic
Martinho, D., Carneiro, J., Corchado, J. M., & Marreiros, G. (2020). A systematic review of gamification techniques applied to elderly care. Artificial Intelligence Review, 53(7 PG-4863–4901), 4863–4901. https://doi.org/10.1007/s10462-020-09809-6	2020	Artificial Intelligence Review	No	Systematic
Marx, W., Kelly, J. T., Crichton, M., Craven, D., Collins, J., Mackay, H., Isenring, E., & Marshall, S. (2018). Is telehealth effective in managing malnutrition in community-dwelling older adults? A systematic review and meta-analysis. Maturitas, 111(PG-31-46), 31–46. https://doi.org/10.1016/j.maturitas.2018.02.012	2018	Maturitas	No	Systematic
Marziali, E., Serafini, J. M., & McCleary, L. (2005). A systematic review of practice standards and research ethics in technology-based home health care intervention programs for older adults. J Aging Health, 17(6 PG-679–96), 679–696. https://doi.org/10.1177/0898264305281100	2005	Journal of Aging and Health	No	Systematic
Maskeliunas, R., Damaševicius, R., & Segal, S. (2019). A review of internet of things technologies for ambient assisted living environments. Future Internet, 11(12 PG-). https://doi.org/10.3390/FI11120259	2019	Future internet	No	unspecified
Maswadi, K., Ghani, N. B. A., & Hamid, S. B. (2020). Systematic Literature Review of Smart Home Monitoring Technologies Based on IoT for the Elderly. IEEE Access, 8(PG-92244-92261), 92244–92261. https://doi.org/10.1109/access.2020.2992727	2020	IEEE Access	No	Systematic
McGarrigle, L., & Todd, C. (2020). Promotion of physical activity in older people using mHealth and eHealth technologies: Rapid review of reviews. Journal of Medical Internet Research, 22(12 PG-). https://doi.org/10.2196/22201	2020	Journal of Medical Internet Research	No	Review of reviews
McLean, B., Hossain, N., Donison, V., Gray, M., Durbano, S., Haase, K., Alibhai, S. M. H., & Puts, M. (2021). Providing Medical Information to Older Adults in a Web-Based Environment: Systematic Review. JMIR Aging, 4(1 PG-e24092), e24092. https://doi.org/10.2196/24092	2021	JMIR Aging	No	Systematic
McSweeney-Feld, M. H. (2017). Assistive Technology and Older Adults in Disasters: Implications for Emergency Management. Disaster Med Public Health Prep, 11(1 PG-135–139), 135–139. https://doi.org/10.1017/dmp.2016.160	2017	Concepts in Disaster Medicine	No	unspecified
Memon, M., Wagner, S. R., Pedersen, C. F., Aysha Beevi, F. H., & Hansen, F. O. (2014). Ambient Assisted Living healthcare frameworks, platforms, standards, and quality attributes. Sensors (Switzerland), 14(3 PG-4312–4341), 4312–4341. https://doi.org/10.3390/s140304312	2014	Sensors	No	unspecified
Merkel, S., & Kucharski, A. (2019). Participatory Design in Gerontechnology: A Systematic Literature Review. Gerontologist, 59(1 PG-16–25), E16–E25. https://doi.org/10.1093/geront/gny034	2019	The Gerontologist	No	Systematic
Mihandoust, S., Joshi, R., Joseph, A., Madathil, K. C., Dye, C. J., Machry, H., & Wilson, J. (2021). Identifying Key Components of Paper-Based and Technology-Based Home Assessment Tools Using a Narrative Literature Review. Journal of Aging and Environment, 35(4 PG-406–432), 406–432. https://doi.org/10.1080/26892618.2020.1856754	2021	Journal of Aging and Environment	No	Narrative
Miranda-Duro, M. D., Nieto-Riveiro, L., Concheiro-Moscoso, P., Groba, B., Pousada, T., Canosa, N., & Pereira, J. (2021). Occupational Therapy and the Use of Technology on Older Adult Fall Prevention: A Scoping Review. International Journal of Environmental Research and Public Health, 18(2 PG-18), 18. https://doi.org/10.3390/ijerph18020702	2021	International Journal of Environment Research and Public Health	No	Scoping
Moore, K., O’Shea, E., Kenny, L., Barton, J., Tedesco, S., Sica, M., Crowe, C., Alamaki, A., Condell, J., Nordstrom, A., & Timmons, S. (2021). Older Adults’ Experiences With Using Wearable Devices: Qualitative Systematic Review and Meta-synthesis. JMIR MHealth and UHealth, 9(6 PG-19), 19. https://doi.org/10.2196/23832	2021	JMIR mHealth and uHealth	No	Systematic
Morato, J., Sanchez-Cuadrado, S., Iglesias, A., Campillo, A., & Fernández-Panadero, C. (2021). Sustainable technologies for older adults. Sustainability (Switzerland), 13(15 PG-). https://doi.org/10.3390/su13158465	2021	Sustainability	No	unspecified
Mordoch, E., Osterreicher, A., Guse, L., Roger, K., & Thompson, G. (2013). Use of social commitment robots in the care of elderly people with dementia: A literature review. Maturitas, 74(1 PG-14–20), 14–20. https://doi.org/10.1016/j.maturitas.2012.10.015	2013	Maturitas	No	unspecified
Moret-Tatay, C., Iborra-Marmolejo, I., Jorques-Infante, M. J., Esteve-Rodrigo, J. V, Schwanke, C. H. A., & Irigaray, T. Q. (2021). Can Virtual Assistants Perform Cognitive Assessment in Older Adults? A Review. Medicina (Kaunas), 57(12 PG-). https://doi.org/10.3390/medicina57121310	2021	Medicina	No	unspecified
Morris, M. E., Adair, B., Ozanne, E., Kurowski, W., Miller, K. J., Pearce, A. J., Santamaria, N., Long, M., Ventura, C., & Said, C. M. (2014). Smart technologies to enhance social connectedness in older people who live at home. Australas J Ageing, 33(3 PG-142–52), 142–152. https://doi.org/10.1111/ajag.12154	2014	Austrtalian Journal on Ageing	No	unspecified
Moussa, Y., Mahdanian, A. A., Yu, C., Segal, M., Looper, K. J., Vahia, I. V, & Rej, S. (2017). Mobile Health Technology in Late-Life Mental Illness: A Focused Literature Review. Am J Geriatr Psychiatry, 25(8 PG-865–872), 865–872. https://doi.org/10.1016/j.jagp.2017.04.003	2017	The American Journal of Geriatric Psychiatry	No	Focused literature review
Moyle, W., Arnautovska, U., Ownsworth, T., & Jones, C. (2017). Potential of telepresence robots to enhance social connectedness in older adults with dementia: An integrative review of feasibility. International Psychogeriatrics, 29(12 PG-1951–1964), 1951–1964. https://doi.org/10.1017/S1041610217001776	2017	International Psychogeriatric Association	No	Integrative review
Moyle, W., Murfield, J., & Lion, K. (2022). Therapeutic use of the humanoid robot, Telenoid, with older adults: A critical interpretive synthesis review. Assistive Technology, PG-8, 8. https://doi.org/10.1080/10400435.2022.2060375	2022	Assistive Technology	No	critical interpretive synthesis
Moyle, W., Murfield, J., & Lion, K. (2021). The effectiveness of smart home technologies to support the health outcomes of community-dwelling older adults living with dementia: A scoping review. International Journal of Medical Informatics, 153(PG-). https://doi.org/10.1016/j.ijmedinf.2021.104513	2021	International Journal of Medical Informatics	No	Scoping
Muellmann, S., Forberger, S., Mollers, T., Broring, E., Zeeb, H., & Pischke, C. R. (2018). Effectiveness of eHealth interventions for the promotion of physical activity in older adults: A systematic review. Preventive Medicine, 108(PG-93-110), 93–110. https://doi.org/10.1016/j.ypmed.2017.12.026	2018	Preventive medicine	No	Systematic
Mugueta-Aguinaga, I., & Garcia-Zapirain, B. (2017). Is technology present in frailty? Technology a back-up tool for dealing with frailty in the elderly: A systematic review. Aging and Disease, 8(2 PG-176–195), 176–195. https://doi.org/10.14336/AD.2016.0901	2017	Aging and disease	No	Systematic
Neal, D., van den Berg, F., Planting, C., Ettema, T., Dijkstra, K., Finnema, E., & Droes, R. M. (2021). Can Use of Digital Technologies by People with Dementia Improve Self-Management and Social Participation? A Systematic Review of Effect Studies. Journal of Clinical Medicine, 10(4 PG-23), 23. https://doi.org/10.3390/jcm10040604	2021	Journal of Clinical Medicine	No	Systematic
Neal, I., du Toit, S. H. J., & Lovarini, M. (2020). The use of technology to promote meaningful engagement for adults with dementia in residential aged care: a scoping review. Int Psychogeriatr, 32(8 PG-913–935), 913–935. https://doi.org/10.1017/s1041610219001388	2019	International Psychogeriatrics	No	Scoping
Neubauer, N. A., Azad-Khaneghah, P., Miguel-Cruz, A., & Liu, L. (2018). What do we know about strategies to manage dementia-related wandering? A scoping review. Alzheimer’s and Dementia: Diagnosis, Assessment and Disease Monitoring, 10(PG-615-628), 615–628. https://doi.org/10.1016/j.dadm.2018.08.001	2018	Alzheimer's & Dementia	No	Scoping
Newbould, L., Mountain, G., Hawley, M. S., & Ariss, S. (2017). Videoconferencing for Health Care Provision for Older Adults in Care Homes: A Review of the Research Evidence. International Journal of Telemedicine and Applications, 2017(PG-). https://doi.org/10.1155/2017/5785613	2017	International Journal of Telemedicine and Applications	No	unspecified
Nilsson, M. Y., Andersson, S., Magnusson, L., & Hanson, E. (2021). Ambient assisted living technology-mediated interventions for older people and their informal carers in the context of healthy ageing: A scoping review. Health Science Reports, 4(1 PG-). https://doi.org/10.1002/hsr2.225	2020	Health Science Reports	No	Scoping
Nimmanterdwong, Z., Boonviriya, S., & Tangkijvanich, P. (2022). Human-Centered Design of Mobile Health Apps for Older Adults: Systematic Review and Narrative Synthesis. JMIR MHealth and UHealth, 10(1 PG-). https://doi.org/10.2196/29512	2022	JMIR mHealth and uHealth	No	Systematic
Nordin, S., Sturge, J., Ayoub, M., Jones, A., McKee, K., Dahlberg, L., Meijering, L., & Elf, M. (2022). The role of information and communication technology (ICT) for older adults’ decision-making related to health, and health and social care services in daily life—A scoping review. International Journal of Environmental Research and Public Health, 19(1 PG-). https://doi.org/10.3390/ijerph19010151	2021	International Journal of Environment Research and Public Health	No	Scoping
Oksnebjerg, L., Janbek, J., Woods, B., & Waldemar, G. (2020). Assistive technology designed to support self-management of people with dementia: User involvement, dissemination, and adoption. A scoping review. International Psychogeriatrics, 32(8 PG-937–953), 937–953. https://doi.org/10.1017/S1041610219001704	2020	International Psychogeriatrics	No	Scoping
Ollevier, A., Aguiar, G., Palomino, M., & Simpelaere, I. S. (2020). How can technology support ageing in place in healthy older adults? A systematic review. Public Health Reviews, 41(1 PG-). https://doi.org/10.1186/s40985-020-00143-4	2020	Public Health Reviews	No	Systematic
Ong, Y. C., Tang, A., & Tam, W. (2021). Effectiveness of robot therapy in the management of behavioural and psychological symptoms for individuals with dementia: A systematic review and meta-analysis. Journal of Psychiatric Research, 140(PG-381-394), 381–394. https://doi.org/10.1016/j.jpsychires.2021.05.077	2021	Journal of Psychiatric Research	No	Systematic
Ozdemir, D., Cibulka, J., Stepankova, O., & Holmerova, I. (2021). Design and implementation framework of social assistive robotics for people with dementia - a scoping review. Health and Technology, 11(2), 367–378. https://doi.org/10.1007/s12553-021-00522-0	2021	Health and Technology	No	Scoping
Palmdorf, S., Stark, A. L., Nadolny, S., Eliass, G., Karlheim, C., Kreisel, S. H., Gruschka, T., Trompetter, E., & Dockweiler, C. (2021). Technology-Assisted Home Care for People With Dementia and Their Relatives: Scoping Review. JMIR Aging, 4(1 PG-12), 12. https://doi.org/10.2196/25307	2021	JMIR Aging	No	Scoping
Pang, N. Q., Lau, J., Fong, S. Y., Wong, C. Y., & Tan, K. K. (2022). Telemedicine Acceptance Among Older Adult Patients With Cancer: Scoping Review. J Med Internet Res, 24(3 PG-e28724), e28724. https://doi.org/10.2196/28724	2022	Journal of Medical Internet Research	No	Scoping
Pani-Harreman, K. E., Bours, G. J. J. W., Zander, I., Kempen, G. I. J. M., & Van Duren, J. M. A. (2021). Definitions, key themes and aspects of “ageing in place”: A scoping review. Ageing and Society, 41(9 PG-2026–2059), 2026–2059. https://doi.org/10.1017/S0144686X20000094	2021	Ageing & Society	No	Scoping
Paré, G., Moqadem, K., Pineau, G., & St-Hilaire, C. (2010). Clinical effects of home telemonitoring in the context of diabetes, asthma, heart failure and hypertension: A systematic review. Journal of Medical Internet Research, 12(2 PG-). https://doi.org/10.2196/jmir.1357	2010	Journal of Medical Internet Research	No	Systematic
Pearce, A. J., Adair, B., Miller, K., Ozanne, E., Said, C., Santamaria, N., & Morris, M. E. (2012). Robotics to enable older adults to remain living at home. Journal of Aging Research, 2012(PG-). https://doi.org/10.1155/2012/538169	2012	Journal of Aging Research	No	unspecified
Pedersen, I., Reid, S., & Aspevig, K. (2018). Developing social robots for aging populations: A literature review of recent academic sources. Sociology Compass, 12(6 PG-10), 10. https://doi.org/10.1111/soc4.12585	2017	Sociology Compass	No	unspecified
Peek, S. T., Wouters, E. J., van Hoof, J., Luijkx, K. G., Boeije, H. R., & Vrijhoef, H. J. (2014). Factors influencing acceptance of technology for aging in place: a systematic review. Int J Med Inform, 83(4 PG-235–48), 235–248. https://doi.org/10.1016/j.ijmedinf.2014.01.004	2013	International journal for medical informatics	No	Systematic
Peetoom, K. K., Lexis, M. A., Joore, M., Dirksen, C. D., & De Witte, L. P. (2015). Literature review on monitoring technologies and their outcomes in independently living elderly people. Disabil Rehabil Assist Technol, 10(4 PG-271–94), 271–294. https://doi.org/10.3109/17483107.2014.961179	2014	Disability and Rehabilitation: Assistive Technology	No	unspecified
Piau, A., Campo, E., Rumeau, P., Vellas, B., & Nourhashémi, F. (2014). Aging society and gerontechnology: a solution for an independent living? J Nutr Health Aging, 18(1 PG-97–112), 97–112. https://doi.org/10.1007/s12603-013-0356-5	2013	THE JOURNAL OF NUTRITION, HEALTH & AGING	No	unspecified
Piau, A., Wild, K., Mattek, N., & Kaye, J. (2019). Current state of digital biomarker technologies for real-life, home-based monitoring of cognitive function for mild cognitive impairment to mild Alzheimer disease and implications for clinical care: Systematic review. Journal of Medical Internet Research, 21(8 PG-). https://doi.org/10.2196/12785	2019	Journal of Medical Internet Research	No	Systematic
Pietrzak, E., Cotea, C., & Pullman, S. (2014). Does smart home technology prevent falls in community-dwelling older adults: a literature review. Inform Prim Care, 21(3 PG-105–12), 105–112. https://doi.org/10.14236/jhi.v21i3.64	2014	Inform Prim Care	No	Unspecified
Pirzada, P., Wilde, A., Doherty, G. H., & Harris-Birtill, D. (2022). Ethics and acceptance of smart homes for older adults. Informatics for Health and Social Care, 47(1 PG-10–37), 10–37. https://doi.org/10.1080/17538157.2021.1923500	2021	Informatics for Health and Social Care	No	Unspecified
Pol, M. C., Poerbodipoero, S., Robben, S., Daams, J., van Hartingsveldt, M., de Vos, R., de Rooij, S. E., Kröse, B., & Buurman, B. M. (2013). Sensor monitoring to measure and support daily functioning for independently living older people: a systematic review and road map for further development. J Am Geriatr Soc, 61(12 PG-2219–2227), 2219–2227. https://doi.org/10.1111/jgs.12563	2013	Updates on aging	No	Systematic
Pool, J., Akhlaghpour, S., Fatehi, F., & Gray, L. C. (2022). Data privacy concerns and use of telehealth in the aged care context: An integrative review and research agenda. International Journal of Medical Informatics, 160(PG-). https://doi.org/10.1016/j.ijmedinf.2022.104707	2022	International Journal of Medical Informatics	No	Integrative review
Preschl, B., Wagner, B., Forstmeier, S., & Maercker, A. (2011). E-health interventions for depression, anxiety disorder, dementia, and other disorders in older adults: A review. Journal of Cyber Therapy and Rehabilitation, 4(3 PG-371–385), 371–385. https://www.scopus.com/inward/record.uri?eid=2-s2.0-80054815224&partnerID=40&md5=d56e558cb6453ce409aa4b8f76698ec0 NS	2011	Zurich Open Repository andArchive	No	Unspecified
Pu, L., Moyle, W., Jones, C., & Todorovic, M. (2019). The Effectiveness of Social Robots for Older Adults: A Systematic Review and Meta-Analysis of Randomized Controlled Studies. Gerontologist, 59(1 PG-37–51), E37–E51. https://doi.org/10.1093/geront/gny046	2019	The Gerontologist	No	Systematic
Qiu, S., An, P. C., Kang, K., Hu, J., Han, T., & Rauterberg, M. (2021). Investigating socially assistive systems from system design and evaluation: a systematic review. Universal Access in the Information Society, PG-25, 25. https://doi.org/10.1007/s10209-021-00852-w	2021	Universal Access in the Information Society	No	Systematic
Qiu, S., An, P. C., Kang, K., Hu, J., Han, T., & Rauterberg, M. (2022). A Review of Data Gathering Methods for Evaluating Socially Assistive Systems. Sensors, 22(1 PG-31), 31. https://doi.org/10.3390/s22010082	2021	Sensors	No	Unspecified
Queirós, A., Dias, A., Silva, A. G., & Rocha, N. P. (2017). Ambient assisted living and health-related outcomes—a systematic literature review. Informatics, 4(3 PG-). https://doi.org/10.3390/informatics4030019	2017	informatics	No	Systematic
Raja, M., Bjerkan, J., Kymre, I. G., Galvin, K. T., & Uhrenfeldt, L. (2021). Telehealth and digital developments in society that persons 75 years and older in European countries have been part of: a scoping review. BMC Health Serv Res, 21(1 PG-1157), 1157. https://doi.org/10.1186/s12913-021-07154-0	2021	BMC health services research	No	Scoping
Ramos-Ríos, R., Mateos, R., Lojo, D., Conn, D. K., & Patterson, T. (2012). Telepsychogeriatrics: a new horizon in the care of mental health problems in the elderly. Int Psychogeriatr, 24(11 PG-1708–24), 1708–1724. https://doi.org/10.1017/s1041610212000981	2012	International Psychogeriatrics	No	Unspecified
Raphael, D., Waterworth, S., & Gott, M. (2017). Telephone communication between practice nurses and older patients with long term conditions – a systematic review. Journal of Telemedicine and Telecare, 23(1 PG-142–148), 142–148. https://doi.org/10.1177/1357633X15625398	2016	Journal of Telemedicine and Telecare	No	Systematic
Read, E., Woolsey, C., Donelle, L., Weeks, L., & Chinho, N. (2022). Passive Remote Monitoring and Aging in Place: A Scoping Review. Canadian Journal on Aging-Revue Canadienne Du Vieillissement, PG-13, 13. https://doi.org/10.1017/s0714980822000198	2022	Canadian Journal on Aging	No	Scoping
Reeder, B., Chung, J., & Stevens-Lapsley, J. (2016). Current Telerehabilitation Research With Older Adults at Home: An Integrative Review. J Gerontol Nurs, 42(10 PG-15–20), 15–20. https://doi.org/10.3928/00989134-20160201-02	2016	Technology Innovations	No	Integrative review
Reeder, B., Meyer, E., Lazar, A., Chaudhuri, S., Thompson, H. J., & Demiris, G. (2013). Framing the evidence for health smart homes and home-based consumer health technologies as a public health intervention for independent aging: A systematic review. International Journal of Medical Informatics, 82(7 PG-565–579), 565–579. https://doi.org/10.1016/j.ijmedinf.2013.03.007	2013	International Journal of Medical Informatics	No	Systematic
Robert, C., Erdt, M., Lee, J., Cao, Y., Naharudin, N. B., & Theng, Y. L. (2021). Effectiveness of eHealth nutritional interventions for middle-aged and older adults: Systematic review and meta-analysis. Journal of Medical Internet Research, 23(5 PG-). https://doi.org/10.2196/15649	2021	Journal of Medical Internet Research	No	Systematic
Rocha, N. P., Santos, M., Cerqueira, M., & Queiros, A. (2019). Mobile Health to Support Ageing in Place: A Systematic Review of Reviews and Meta-Analyses. International Journal of E-Health and Medical Communications, 10(3 PG-1–21), 1–21. https://doi.org/10.4018/ijehmc.2019070101	2019	International Journal of E-Health and Medical Communication	No	Review of reviews
Rodeschini, G. (2011). Gerotechnology: A new kind of care for aging? An analysis of the relationship between older people and technology. Nursing and Health Sciences, 13(4 PG-521–528), 521–528. https://doi.org/10.1111/j.1442-2018.2011.00634.x	2011	Nursing & Health Sciences	No	unspecified
Rogers, W. A., Kadylak, T., & Bayles, M. A. (2022). Maximizing the Benefits of Participatory Design for Human–Robot Interaction Research With Older Adults. Human Factors, 64(3 PG-441–450), 441–450. https://doi.org/10.1177/00187208211037465	2022	human factors	No	Targeted review
Rush, K. L., Singh, S., Seaton, C. L., Burton, L., Li, E., Jones, C., Davis, J. C., Hasan, K., Kern, B., & Janke, R. (2022). Telehealth Use for Enhancing the Health of Rural Older Adults: A Systematic Mixed Studies Review. Gerontologist, PG-14, 14. https://doi.org/10.1093/geront/gnab141	2021	The gerontological society of america	No	Systematic
Saeed, N., Manzoor, M., & Khosravi, P. (2020). An exploration of usability issues in telecare monitoring systems and possible solutions: a systematic literature review. Disability and Rehabilitation-Assistive Technology, 15(3 PG-271–281), 271–281. https://doi.org/10.1080/17483107.2019.1578998	2019	Disability and Rehabilitation: Assistive Technology	No	Systematic
Safdari, R., Abadi, A. R. S., & Nejad, S. P. (2018). Improve Health of the Elderly People With M-Health and Technology. Salmand-Iranian Journal of Ageing, 13(3 PG-288–299), 288–299. https://doi.org/10.32598/sija.13.3.288	2018	Iranian Journal of aging	No	Unspecified
Saito, T., & Izawa, K. P. (2021). Effectiveness and feasibility of home-based telerehabilitation for community-dwelling elderly people in Southeast Asian countries and regions: a systematic review. Aging Clinical and Experimental Research, 33(10 PG-2657–2669), 2657–2669. https://doi.org/10.1007/s40520-021-01820-3	2021	Aging Clinical and Experimental Research	No	Systematic
Sanchez, V. G., Pfeiffer, C. F., & Skeie, N. O. (2017). A review of smart house analysis methods for assisting older people living alone. Journal of Sensor and Actuator Networks, 6(3 PG-). https://doi.org/10.3390/jsan6030011	2017	Journal of Sensor and Actuator Networks	No	unspecified
Sánchez, V. G., Taylor, I., & Bing-Jonsson, P. C. (2017). ETHICS OF SMART HOUSE WELFARE TECHNOLOGY FOR OLDER ADULTS: A SYSTEMATIC LITERATURE REVIEW. Int J Technol Assess Health Care, 33(6 PG-691–699), 691–699. https://doi.org/10.1017/s0266462317000964	2017	International journal of technology assessment in health care	No	Systematic
Sanyal, C., Stolee, P., Juzwishin, D., & Husereau, D. (2018). Economic evaluations of eHealth technologies: A systematic review. PLoS ONE, 13(6 PG-). https://doi.org/10.1371/journal.pone.0198112	2017	PLoS ONE	No	Systematic
Scoglio, A. A. J., Reilly, E. D., Gorman, J. A., & Drebing, C. E. (2019). Use of social robots in mental health and well-being research: Systematic review. Journal of Medical Internet Research, 21(7 PG-). https://doi.org/10.2196/13322	2019	Journal of Medical Internet Research	No	Systematic
Sekhon, H., Sekhon, K., Launay, C., Afililo, M., Innocente, N., Vahia, I., Rej, S., & Beauchet, O. (2021). Telemedicine and the rural dementia population: A systematic review. Maturitas, 143(PG-105-114), 105–114. https://doi.org/10.1016/j.maturitas.2020.09.001	2021	Maturitas	No	Systematic
Shagerdi, G., Ayatollahi, H., & Hemmat, M. (2022). Emergency care for the elderly: A review of the application of health information technology. Health Policy and Technology, 11(1 PG-). https://doi.org/10.1016/j.hlpt.2021.100592	2022	Health Policy and Technnology	No	unspecified
Shahbazi, M., Bagherian, H., Sattari, M., & Saghaeiannejad-Isfahani, S. (2021). The opportunities and challenges of using mobile health in elderly self-care. J Educ Health Promot, 10(PG-80), 80. https://doi.org/10.4103/jehp.jehp_871_20	2021	J Edu Health Promot	No	unspecified
Sheikhtaheri, A., & Sabermahani, F. (2022). Applications and Outcomes of Internet of Things for Patients with Alzheimer’s Disease/Dementia: A Scoping Review. BioMed Research International, 2022(PG-17), 17. https://doi.org/10.1155/2022/6274185	2022	BioMed Research International	No	Scoping
Shelton, B. E., & Uz, C. (2015). Immersive technology and the elderly: a mini-review. Gerontology, 61(2 PG-175–85), 175–185. https://doi.org/10.1159/000365754	2015	Gerontechnology	No	Mini-review
Shishehgar, M., Kerr, D., & Blake, J. (2018). A systematic review of research into how robotic technology can help older people. Smart Health, 7–8(PG-1-18), 1–18. https://doi.org/10.1016/j.smhl.2018.03.002	2018	smart health	No	Systematic
Siegel, C., & Dorner, T. E. (2017). Information technologies for active and assisted living—Influences to the quality of life of an ageing society. International Journal of Medical Informatics, 100(PG-32-45), 32–45. https://doi.org/10.1016/j.ijmedinf.2017.01.012	2017	International Journal of Medical Informatics	No	unspecified
Silva, A. G., Caravau, H., Martins, A., Almeida, A. M. P., Silva, T., Ribeiro, Ó., Santinha, G., & Rocha, N. P. (2021). Procedures of user-centered usability assessment for digital solutions: scoping review of reviews reporting on digital solutions relevant for older adults. JMIR Human Factors, 8(1 PG-). https://doi.org/10.2196/22774	2021	JMIR Human Factors	No	Review of reviews
Song, Y., & van der Cammen, T. J. M. (2019). Electronic assistive technology for community-dwelling solo-living older adults: A systematic review. Maturitas, 125(PG-50-56), 50–56. https://doi.org/10.1016/j.maturitas.2019.04.211	2019	Maturitas	No	Systematic
Span, M., Hettinga, M., Vernooij-Dassen, M., Eefsting, J., & Smits, C. (2013). Involving people with dementia in the development of supportive IT applications: a systematic review. Ageing Res Rev, 12(2 PG-535–51), 535–551. https://doi.org/10.1016/j.arr.2013.01.002	2013	Ageing Research Reviews	No	Systematic
Sriram, V., Jenkinson, C., & Peters, M. (2019). Informal carers’ experience of assistive technology use in dementia care at home: a systematic review. BMC Geriatrics, 19(PG-25), 25. https://doi.org/10.1186/s12877-019-1169-0	2019	BMC Geriatrics	No	Systematic
Stavropoulos, T. G., Papastergiou, A., Mpaltadoros, L., Nikolopoulos, S., & Kompatsiaris, I. (2020). Iot wearable sensors and devices in elderly care: A literature review. Sensors (Switzerland), 20(10 PG-). https://doi.org/10.3390/s20102826	2020	Sensors	No	Unspecified
Steel, D. M., & Gray, M. A. (2009). Baby boomers’ use and perception of recommended assistive technology: a systematic review. Disabil Rehabil Assist Technol, 4(3 PG-129–36), 129–136. https://doi.org/10.1080/17483100902767175	2008	Disability and Rehabilitation: Assistive Technology	No	Systematic
Steindal, S. A., Nes, A. A. G., Godskesen, T. E., Dihle, A., Lind, S., Winger, A., & Klarare, A. (2020). Patients’ experiences of telehealth in palliative home care: Scoping review. Journal of Medical Internet Research, 22(5 PG-). https://doi.org/10.2196/16218	2020	Journal of Medical Internet Research	No	Scoping
Stewart, L. S. P., & McKinstry, B. (2012). Fear of falling and the use of telecare by older people. British Journal of Occupational Therapy, 75(7 PG-304–312), 304–312. https://doi.org/10.4276/030802212X13418284515758	2012	British Journal of Occupational Therapy	No	Unspecified
Stockwell, S., Schofield, P., Fisher, A., Firth, J., Jackson, S. E., Stubbs, B., & Smith, L. (2019). Digital behavior change interventions to promote physical activity and/or reduce sedentary behavior in older adults: A systematic review and meta-analysis. Experimental Gerontology, 120(PG-68-87), 68–87. https://doi.org/10.1016/j.exger.2019.02.020	2019	Experimental Gerontology	No	Systematic
Stokke, R. (2016). The personal emergency response system as a technology innovation in primary health care services: An integrative review. Journal of Medical Internet Research, 18(7 PG-). https://doi.org/10.2196/jmir.5727	2016	Journal of Medical Internet Research	No	Integrative review
Straiton, N., Alharbi, M., Bauman, A., Neubeck, L., Gullick, J., Bhindi, R., & Gallagher, R. (2018). The validity and reliability of consumer-grade activity trackers in older, community-dwelling adults: A systematic review. Maturitas, 112(PG-85-93), 85–93. https://doi.org/10.1016/j.maturitas.2018.03.016	2018	Maturitas	No	Systematic
Su, Z., Bentley, B. L., McDonnell, D., Ahmad, J., He, J., Shi, F., Takeuchi, K., Cheshmehzangi, A., & da Veiga, C. P. (2022). 6G and Artificial Intelligence Technologies for Dementia Care: Literature Review and Practical Analysis. Journal of Medical Internet Research, 24(4 PG-). https://doi.org/10.2196/30503	2022	Journal of Medical Internet Research	No	unspecified
Suijkerbuijk, S., Nap, H. H., Cornelisse, L., Ijsselsteijn, W. A., de Kort, Y. A. W., & Minkman, M. M. N. (2019). Active Involvement of People with Dementia: A Systematic Review of Studies Developing Supportive Technologies. Journal of Alzheimers Disease, 69(4 PG-1041–1065), 1041–1065. https://doi.org/10.3233/jad-190050	2019	Journal of Alzheimer's Disease	No	Systematic
Suleiman-Martos, N., García-Lara, R., Albendín-García, L., Romero-Béjar, J. L., Cañadas-De La Fuente, G. A., Monsalve-Reyes, C., & Gomez-Urquiza, J. L. (2022). Effects of active video games on physical function in independent community-dwelling older adults: A systematic review and meta-analysis. J Adv Nurs, 78(5 PG-1228–1244), 1228–1244. https://doi.org/10.1111/jan.15138	2021	J Adv Nurs.	No	Systematic
Sulz, S., van Elten, H. J., Askari, M., Weggelaar-Jansen, A. M., & Huijsman, R. (2021). eHealth Applications to Support Independent Living of Older Persons: Scoping Review of Costs and Benefits Identified in Economic Evaluations. Journal of Medical Internet Research, 23(3 PG-13), 13. https://doi.org/10.2196/24363	2021	Journal of Medical Internet Research	No	Scoping
Sumner, J., Chong, L. S., Bundele, A., & Lim, Y. W. (2021). Co-Designing Technology for Aging in Place: A Systematic Review. Gerontologist, 61(7 PG-395–409), E395–E409. https://doi.org/10.1093/geront/gnaa064	2021	The Gerontologist	No	Systematic
Sundgren, S., Stolt, M., & Suhonen, R. (2020). Ethical issues related to the use of gerontechnology in older people care: A scoping review. Nursing Ethics, 27(1 PG-88–103), 88–103. https://doi.org/10.1177/0969733019845132	2019	Nursing Ethics	No	Scoping
Suri, A., VanSwearingen, J., Dunlap, P., Redfern, M. S., Rosso, A. L., & Sejdić, E. (2022). Facilitators and barriers to real-life mobility in community-dwelling older adults: a narrative review of accelerometry- and global positioning system-based studies. Aging Clin Exp Res, 34(8 PG-1733–1746), 1733–1746. https://doi.org/10.1007/s40520-022-02096-x	2022	Aging Clinical and Experimental Research	No	Narrative
Tan, S. H. X., Lee, C. K. J., Yong, C. W., & Ding, Y. Y. (2021). Scoping review: Facilitators and barriers in the adoption of teledentistry among older adults. Gerodontology, 38(4 PG-351–365), 351–365. https://doi.org/10.1111/ger.12588	2021	Gerodontology	No	Scoping
Thangavel, G., Memedi, M., & Hedstrom, K. (2022). Customized Information and Communication Technology for Reducing Social Isolation and Loneliness Among Older Adults: Scoping Review. JMIR Mental Health, 9(3 PG-14), 14. https://doi.org/10.2196/34221	2022	JMIR MENTAL HEALTH	No	Scoping
Thawisuk, C., Inoue, K., Kaunnil, A., Suyama, N., Kim, M., & Ito, Y. (2022). Occupational therapists’ perspectives on assistive technology services provision for older adult’s clients: A literature review. World Federation of Occupational Therapists Bulletin, PG-7, 7. https://doi.org/10.1080/14473828.2022.2069359	2022	World Federation of Occupational TherapistsBulletin	No	unspecified
Thompson, O., Koumanakos, G., & Hadjri, K. (2012). The ethical and policy implications of e-health and telemedicine: An ageing-focused review. Clinical Ethics, 7(4 PG-147–156), 147–156. https://doi.org/10.1258/ce.2012.012020	2012	Clinical Ethics	No	unspecified
Tonga, E., Srikesavan, C., Williamson, E., & Lamb, S. E. (2022). Components, design and effectiveness of digital physical rehabilitation interventions for older people: A systematic review. Journal of Telemedicine and Telecare, 28(3 PG-162–176), 162–176. https://doi.org/10.1177/1357633x20927587	2020	Journal of Telemedicine and Telecare	No	Systematic
Toosizadeh, N., Bunting, M., Howe, C., Mohler, J., Sprinkle, J., & Najafi, B. (2014). Motorized mobility scooters: The use of training/intervention and technology for improving driving skills in aging adults - A mini-review. Gerontology, 60(4 PG-357–365), 357–365. https://doi.org/10.1159/000356766	2014	Gerontology	No	Mini-review
Tsertsidis, A., Kolkowska, E., & Hedstrom, K. (2019). Factors influencing seniors’ acceptance of technology for ageing in place in the post-implementation stage: A literature review. INTERNATIONAL JOURNAL OF MEDICAL INFORMATICS, 129, 324–333. https://doi.org/10.1016/j.ijmedinf.2019.06.027	2019	International Journal of Medical Informatics	No	unspecified
Tuazon, J. R., Jahan, A., & Jutai, J. W. (2019). Understanding adherence to assistive devices among older adults: a conceptual review. Disability and Rehabilitation: Assistive Technology, 14(5 PG-424–433), 424–433. https://doi.org/10.1080/17483107.2018.1493753	2018	Disability and Rehabilitation: Assistive Technology	No	Conceptual
Tun, S. Y. Y., Madanian, S., & Mirza, F. (2021). Internet of things (IoT) applications for elderly care: a reflective review. Aging Clinical and Experimental Research, 33(4 PG-855–867), 855–867. https://doi.org/10.1007/s40520-020-01545-9	2020	Aging Clinical and Experimental Research	No	a reflective review
Turjamaa, R., Pehkonen, A., & Kangasniemi, M. (2019). How smart homes are used to support older people: An integrative review. Int J Older People Nurs, 14(4 PG-e12260), e12260. https://doi.org/10.1111/opn.12260	2019	International journal of older people nursing	No	Integrative review
Usmani, S., Saboor, A., Haris, M., Khan, M. A., & Park, H. (2021). Latest Research Trends in Fall Detection and Prevention Using Machine Learning: A Systematic Review. Sensors (Basel), 21(15 PG-). https://doi.org/10.3390/s21155134	2021	Sensors	No	Systematic
Valenzuela, T., Okubo, Y., Woodbury, A., Lord, S. R., & Delbaere, K. (2018). Adherence to Technology-Based Exercise Programs in Older Adults: A Systematic Review. J Geriatr Phys Ther, 41(1 PG-49–61), 49–61. https://doi.org/10.1519/jpt.0000000000000095	2018	Journal of Geriatric Physical Therapy	No	Systematic
van Boekel, L. C., Wouters, E. J. M., Grimberg, B. M., van der Meer, N. J. M., & Luijkx, K. G. (2019). Perspectives of Stakeholders on Technology Use in the Care of Community-Living Older Adults with Dementia: A Systematic Literature Review. Healthcare, 7(2 PG-12), 12. https://doi.org/10.3390/healthcare7020073	2019	Healthcare	No	Systematic
Van Den Berg, N., Schumann, M., Kraft, K., & Hoffmann, W. (2012). Telemedicine and telecare for older patients - A systematic review. Maturitas, 73(2 PG-94–114), 94–114. https://doi.org/10.1016/j.maturitas.2012.06.010	2012	Maturitas	No	Systematic
van Loon-van Gaalen, M., van Winsen, B., van der Linden, M. C., Gussekloo, J., & van der Mast, R. C. (2021). The effect of a telephone follow-up call for older patients, discharged home from the emergency department on health-related outcomes: a systematic review of controlled studies. International Journal of Emergency Medicine, 14(1 PG-). https://doi.org/10.1186/s12245-021-00336-x	2021	International Journal of Emergency Medicine	No	Systematic
Van Patten, R., Keller, A. V, Maye, J. E., Jeste, D. V, Depp, C., Riek, L. D., & Twamley, E. W. (2020). Home-based cognitively assistive robots: Maximizing cognitive functioning and maintaining independence in older adults without dementia. Clinical Interventions in Aging, 15(PG-1129-1139), 1129–1139. https://doi.org/10.2147/CIA.S253236	2020	Clinical Interventions in Aging	No	unspecified
Vandemeulebroucke, T., de Casterlé, B. D., & Gastmans, C. (2018). How do older adults experience and perceive socially assistive robots in aged care: a systematic review of qualitative evidence. Aging and Mental Health, 22(2 PG-149–167), 149–167. https://doi.org/10.1080/13607863.2017.1286455	2018	Aging & Mental Health	No	Systematic
Vandemeulebroucke, T., de Casterle, B. D., & Gastmans, C. (2018). The use of care robots in aged care: A systematic review of argument-based ethics literature. Archives of Gerontology and Geriatrics, 74(PG-15-25), 15–25. https://doi.org/10.1016/j.archger.2017.08.014	2018	Archives of Gerontology and Geriatrics	No	Systematic
Vandemeulebroucke, T., Dzi, K., & Gastmans, C. (2021). Older adults’ experiences with and perceptions of the use of socially assistive robots in aged care: A systematic review of quantitative evidence. Archives of Gerontology and Geriatrics, 95(PG-). https://doi.org/10.1016/j.archger.2021.104399	2021	Archives of Gerontology and Geriatrics	No	Systematic
Vassli, L. T., & Farshchian, B. A. (2018). Acceptance of Health-Related ICT among Elderly People Living in the Community: A Systematic Review of Qualitative Evidence. International Journal of Human-Computer Interaction, 34(2 PG-99–116), 99–116.	2018	International Journal of HumanâComputer Interaction	No	Systematic
Vavasour, G., Giggins, O. M., Doyle, J., & Kelly, D. (2021). How wearable sensors have been utilised to evaluate frailty in older adults: a systematic review. J Neuroeng Rehabil, 18(1 PG-112), 112. https://doi.org/10.1186/s12984-021-00909-0	2021	Neuro Engineering Rehabil.	No	Systematic
Vázquez, A., Jenaro, C., Flores, N., Bagnato, M. J., Pérez, M. C., & Cruz, M. (2018). E-Health Interventions for Adult and Aging Population With Intellectual Disability: A Review. Front Psychol, 9(PG-2323), 2323. https://doi.org/10.3389/fpsyg.2018.02323	2018	Frontiers in Psychology	No	unspecified
Vedel, I., Akhlaghpour, S., Vaghefi, I., Bergman, H., & Lapointe, L. (2013). Health information technologies in geriatrics and gerontology: a mixed systematic review. Journal of the American Medical Informatics Association : JAMIA, 20(6), 1109–1119. https://doi.org/10.1136/amiajnl-2013-001705	2013	J Am Med Inform Assoc	No	Systematic
Velayati, F., Ayatollahi, H., & Hemmat, M. (2020). A Systematic Review of the Effectiveness of Telerehabilitation Interventions for Therapeutic Purposes in the Elderly. Methods of Information in Medicine, 59(2-3 PG-104–109), 104–109. https://doi.org/10.1055/s-0040-1713398	2020	Methods Inf. Med.	No	Systematic
Vichitvanichphong, S., Talaei-Khoei, A., Kerr, D., & Ghapanchi, A. H. (2018). Assistive technologies for aged care: Comparative literature survey on the effectiveness of theories for supportive and empowering technologies. Information Technology & People, 31(2 PG-405–427), 405–427. https://doi.org/10.1108/itp-03-2017-0090	2017	Information Technology & People	No	Comparative literature survey
Vogan, A. A., Alnajjar, F., Gochoo, M., & Khalid, S. (2020). Robots, AI, and Cognitive Training in an Era of Mass Age-Related Cognitive Decline: A Systematic Review. IEEE Access, 8(PG-18284-18304), 18284–18304. https://doi.org/10.1109/access.2020.2966819	2019	IEEE Access	No	Systematic
Wagner, F., Basran, J., & Dal Bello-Haas, V. (2012). A review of monitoring technology for use with older adults. Journal of Geriatric Physical Therapy, 35(1 PG-28–34), 28–34. https://doi.org/10.1519/JPT.0b013e318224aa23	2012	Journal of Geriatric Physical Therapy	No	unspecified
Walker, C. L., Kopp, M., Binford, R. M., & Bowers, C. J. (2017). Home Telehealth Interventions for Older Adults with Diabetes. Home Healthcare Now, 35(4 PG-202–210), 202–210. https://doi.org/10.1097/NHH.0000000000000522	2017	Home Healthcare Now	No	unspecified
Wang, Y. L., Hou, H. T., & Tsai, C. C. (2020). A systematic literature review of the impacts of digital games designed for older adults. Educational Gerontology, 46(1 PG-1–17), 1–17. https://doi.org/10.1080/03601277.2019.1694448	2019	EDUCATIONAL GERONTOLOGY	No	Systematic
Wang, Z., Ramamoorthy, V., Gal, U., & Guez, A. (2020). Possible life saver: A review on human fall detection technology. Robotics, 8(3 PG-). https://doi.org/10.3390/ROBOTICS9030055	2020	Robotics	No	Unspecified
Wang, Z., Yang, Z., & Dong, T. (2017). A review of wearable technologies for elderly care that can accurately track indoor position, recognize physical activities and monitor vital signs in real time. Sensors (Switzerland), 17(2 PG-). https://doi.org/10.3390/s17020341	2017	Sensors	No	Unspecified
Ward, G., Holliday, N., Fielden, S., & Williams, S. (2012). Fall detectors: A review of the literature. Journal of Assistive Technologies, 6(3 PG-202–215), 202–215. https://doi.org/10.1108/17549451211261326	2012	Journal of Assistive Technologies	No	Unspecified
Wei, S., Kang, B., Bailey, D. E., Caves, K., Lin, Y., McConnell, E. S., Thurow, M., Woodward, A., Wright-Freeman, K., Xue, T. M., & Corazzini, K. N. (2022). Using Technology to Measure Older Adults’ Social Networks for Health and Well-Being: A Scoping Review. The Gerontologist, 62(7 PG-418–430), e418–e430. https://doi.org/10.1093/geront/gnab039	2021	The Gerontologist	No	Scoping
Werner, C., Ullrich, P., Geravand, M., Peer, A., & Hauer, K. (2016). Evaluation Studies of Robotic Rollators by the User Perspective: A Systematic Review. Gerontology, 62(6 PG-644–653), 644–653. https://doi.org/10.1159/000444878	2016	Gerontology	No	Systematic
Westphal, A., Dingjan, P., & Attoe, R. (2010). What can low and high technologies do for late-life mental disorders? Current Opinion in Psychiatry, 23(6 PG-510–515), 510–515. https://doi.org/10.1097/YCO.0b013e32833d74d4	2010	Curr Opin Psychiat	No	Unspecified
Whelan, S., Murphy, K., Barrett, E., Krusche, C., Santorelli, A., & Casey, D. (2018). Factors Affecting the Acceptability of Social Robots by Older Adults Including People with Dementia or Cognitive Impairment: A Literature Review. International Journal of Social Robotics, 10(5 PG-643–668), 643–668. https://doi.org/10.1007/s12369-018-0471-x	2018	International Journal of Social Robotics	No	Unspecified
Whitfield, T., McConnell, B., Renouf, P., Mansour, H., Zabihi, S., Aguirre, E., Walker, Z., Cooper, C., & Marchant, N. L. (2021). The effect of remotely delivered lifestyle interventions on cognition in older adults without dementia: A systematic review and meta-analysis. Ageing Research Reviews, 72(PG-). https://doi.org/10.1016/j.arr.2021.101505	2021	Ageing Research Reviews	No	Systematic
Wildenbos, G. A., Peute, L., & Jaspers, M. (2018). Aging barriers influencing mobile health usability for older adults: A literature based framework (MOLD-US). International Journal of Medical Informatics, 114(PG-66-75), 66–75. https://doi.org/10.1016/j.ijmedinf.2018.03.012	2017	International Journal of Medical Informatics	No	Unspecified
Wilson, J., Heinsch, M., Betts, D., Booth, D., & Kay-Lambkin, F. (2021). Barriers and facilitators to the use of e-health by older adults: a scoping review. BMC Public Health, 21(1 PG-1556), 1556. https://doi.org/10.1186/s12889-021-11623-w	2021	BMC public health	No	Scoping
Wilson, S. A., Byrne, P., Rodgers, S. E., & Maden, M. (2022). A Systematic Review of Smartphone and Tablet Use by Older Adults With and Without Cognitive Impairment. Innovation in Aging, 6(2 PG-19), 19. https://doi.org/10.1093/geroni/igac002	2022	Innovation in Aging	No	Systematic
Wong, A. K. C., Bayuo, J., Wong, F. K. Y., Yuen, W. S., Lee, A. Y. L., Chang, P. K., & Lai, J. T. C. (2022). Effects of a Nurse-Led Telehealth Self-care Promotion Program on the Quality of Life of Community-Dwelling Older Adults: Systematic Review and Meta-analysis. Journal of Medical Internet Research, 24(3 PG-). https://doi.org/10.2196/31912	2022	Journal of Medical Internet Research	No	Systematic
Yu, C., Sommerlad, A., Sakure, L., & Livingston, G. (2022). Socially assistive robots for people with dementia: Systematic review and meta-analysis of feasibility, acceptability and the effect on cognition, neuropsychiatric symptoms and quality of life. Ageing Research Reviews, 78(PG-). https://doi.org/10.1016/j.arr.2022.101633	2022	Ageing Research Reviews	No	Systematic
Yusif, S., Soar, J., & Hafeez-Baig, A. (2016). Older people, assistive technologies, and the barriers to adoption: A systematic review. Int J Med Inform, 94(PG-112-6), 112–116. https://doi.org/10.1016/j.ijmedinf.2016.07.004	2016	International Journal of Medical Informatics	No	Systematic
Zafrani, O., & Nimrod, G. (2019). Towards a Holistic Approach to Studying Human-Robot Interaction in Later Life. Gerontologist, 59(1 PG-26–36), E26–E36. https://doi.org/10.1093/geront/gny077	2019	The Gerontologist	No	Unspecified
Zander, V., Gustafsson, C., Landerdahl Stridsberg, S., & Borg, J. (2021). Implementation of welfare technology: a systematic review of barriers and facilitators. Disability and Rehabilitation: Assistive Technology, PG-. https://doi.org/10.1080/17483107.2021.1938707	2021	Assistive Technology	No	Systematic
Zander, V., Johansson-Pajala, R. M., & Gustafsson, C. (2020). Methods to evaluate perspectives of safety, independence, activity, and participation in older persons using welfare technology. A systematic review. Disability and Rehabilitation: Assistive Technology, 15(4 PG-373–393), 373–393. https://doi.org/10.1080/17483107.2019.1574919	2020	Disability and Rehabilitation: Assistive Technology	No	Systematic
Zaslavsky, O., Roopsawang, I., & Chen, A. T. (2020). Promoting behavioral change in mobile health interventions for older adults: A scoping review. Research in Gerontological Nursing, 13(2 PG-102–116), 102–116. https://doi.org/10.3928/19404921-20191031-01	2020	Research in Gerontological Nursing	No	Scoping
Zhang, Y. Y., D’Haeseleer, I., Coelho, J., Vanden Abeele, V., & Vanrumste, B. (2021). Recognition of Bathroom Activities in Older Adults Using Wearable Sensors: A Systematic Review and Recommendations. Sensors, 21(6 PG-23), 23. https://doi.org/10.3390/s21062176	2021	Sensors	No	Systematic
Zhong, R., & Rau, P. L. P. (2020). Are cost-effective technologies feasible to measure gait in older adults? A systematic review of evidence-based literature. Archives of Gerontology and Geriatrics, 87(PG-). https://doi.org/10.1016/j.archger.2019.103970	2020	Archives of Gerontology and Geriatrics	No	Systematic
Zhu, J., Shi, K., Yang, C., Niu, Y., Zeng, Y., Zhang, N., Liu, T., & Chu, C. H. (2021). Ethical issues of smart home-based elderly care: A scoping review. Journal of Nursing Management, PG-. https://doi.org/10.1111/jonm.13521	2021	Journal of Nursing Management	No	Scoping
Zwijsen, S. A., Niemeijer, A. R., & Hertogh, C. M. (2011). Ethics of using assistive technology in the care for community-dwelling elderly people: an overview of the literature. Aging Ment Health, 15(4 PG-419–27), 419–427. https://doi.org/10.1080/13607863.2010.543662	2011	Aging & Mental Health	No	Unspecified
