# Supplementary material for: Characteristics and Range of Reviews About Technologies for Aging in Place: Scoping Review of Reviews
Source: JMIR Aging. 2024 Jan 22;7:e50286. doi: 10.2196/50286 (PMC10845034; doi:10.2196/50286)
Supplement: Multimedia Appendix 4 [file aging_v7i1e50286_app4.xlsx]

## Sheet: Sheet1
Source	Population category - who does the review focus on?	Is population described in terms of a diagnosis or health problem? Which one?
Abbott, R., Orr, N., McGill, P., Whear, R., Bethel, A., Garside, R., Stein, K., & Thompson-Coon, J. (2019). How do “robopets” impact the health and well-being of residents in care homes? A systematic review of qualitative and quantitative evidence. International Journal of Older People Nursing, 14(3 PG-23), 23. https://doi.org/10.1111/opn.12239	Older people; Formal care givers; Informal Care givers	n/a
Abdi, J., Al-Hindawi, A., Ng, T., & Vizcaychipi, M. P. (2018). Scoping review on the use of socially assistive robot technology in elderly care. BMJ Open, 8(2 PG-e018815), e018815. https://doi.org/10.1136/bmjopen-2017-018815	Older people	n/a
Abdi, S., de Witte, L., & Hawley, M. (2020). Emerging technologies with potential care and support applications for older people: Review of gray literature. JMIR Aging, 3(2 PG-). https://doi.org/10.2196/17286	Older people	n/a
Abou Allaban, A., Wang, M. Z., & Padir, T. (2020). A Systematic Review of Robotics Research in Support of In-Home Care for Older Adults. Information, 11(2 PG-24), 24. https://doi.org/10.3390/info11020075	Older people	n/a
Abri, D., & Boll, T. (2020). Aging, Technology, and Psychology: Models of Assistive Device Use Viewed from an Action-Theoretical Perspective on Lifespan Development. European Psychologist, 25(3 PG-211–228), 211–228. https://doi.org/10.1027/1016-9040/a000407	Older people and others with a particular diagnosis or problem	Frailty (including physical decline)
Airola. (2021). Learning and Use of eHealth among Older Adults Living at Home in Rural and Nonrural Settings: Systematic Review. Journal of Medical Internet Research, 23(12 PG-). https://doi.org/10.2196/23804	Older people	n/a
Alnajjar, F., Khalid, S., Vogan, A. A., Shimoda, S., Nouchi, R., & Kawashima, R. (2019). Emerging Cognitive Intervention Technologies to Meet the Needs of an Aging Population: A Systematic Review. Frontiers in Aging Neuroscience, 11(PG-). https://doi.org/10.3389/fnagi.2019.00291	Older people	n/a
Alonso, S. G., Hamrioui, S., Diez, I. D., Cruz, E. M., Lopez-Coronado, M., & Franco, M. (2019). Social Robots for People with Aging and Dementia: A Systematic Review of Literature. Telemedicine and E-Health, 25(7 PG-533–540), 533–540. https://doi.org/10.1089/tmj.2018.0051	Older people	Cognitive impairment (including dementia, alzheimers, and cognitive decline)
Ambrens, M., Alley, S., Oliveira, J. S., To, Q. Y., Delbaere, K., Vandelanotte, C., & Tiedemann, A. (2022). Effect of eHealth-delivered exercise programmes on balance in people aged 65 years and over living in the community: a systematic review and meta-analysis of randomised controlled trials. BMJ Open, 12(6 PG-10), 10. https://doi.org/10.1136/bmjopen-2021-051377	Older people	n/a
Andtfolk, M., Nyholm, L., Eide, H., & Fagerstrom, L. (2021). Humanoid robots in the care of older persons: A scoping review. Assistive Technology, PG-9, 9. https://doi.org/10.1080/10400435.2021.1880493	Older people	n/a
Asl, A. M., Ulate, M. M., Martin, M. F., & van der Roest, H. (2022). Methodologies Used to Study the Feasibility, Usability, Efficacy, and Effectiveness of Social Robots For Elderly Adults: Scoping Review. Journal of Medical Internet Research, 24(8 PG-). https://doi.org/10.2196/37434	Older people	Cognitive impairment (including dementia, alzheimers, and cognitive decline)
Astasio-Picado, Á., Cobos-Moreno, P., Gómez-Martín, B., Verdú-Garcés, L., & Zabala-Baños, M. C. (2022). Efficacy of Interventions Based on the Use of Information and Communication Technologies for the Promotion of Active Aging. International Journal of Environmental Research and Public Health, 19(3 PG-). https://doi.org/10.3390/ijerph19031534	Older people	n/a
Astell, A. (2013). Technology and Fun for a Happy Old Age. In A. Sixsmith & G. Gutman (Eds.), Technologies for Active Aging (pp. 169–187). Springer.	Older people	n/a
Bacanoiu, M. V, & Danoiu, M. (2022). New Strategies to Improve the Quality of Life for Normal Aging versus Pathological Aging. Journal of Clinical Medicine, 11(14 PG-). https://doi.org/10.3390/jcm11144207	Older people	n/a
Backonja, U., Chi, N. C., Choi, Y., Hall, A. K., Le, T., Kang, Y., & Demiris, G. (2016). Visualization approaches to support healthy aging: A systematic review. J Innov Health Inform, 23(3 PG-860), 860. https://doi.org/10.14236/jhi.v23i3.860	Older people	n/a
Baig, M. M., Afifi, S., GholamHosseini, H., & Mirza, F. (2019). A Systematic Review of Wearable Sensors and IoT-Based Monitoring Applications for Older Adults - a Focus on Ageing Population and Independent Living. Journal of Medical Systems, 43(8 PG-11), 11. https://doi.org/10.1007/s10916-019-1365-7	Older people	n/a
Barakovic, S., Husic, J. B., van Hoof, J., Krejcar, O., Maresova, P., Akhtar, Z., & Melero, F. J. (2020). Quality of Life Framework for Personalised Ageing: A Systematic Review of ICT Solutions. International Journal of Environmental Research and Public Health, 17(8 PG-20), 20. https://doi.org/10.3390/ijerph17082940	Older people	n/a
Barlow, J., Singh, D., Bayer, S., & Curry, R. (2007). A systematic review of the benefits of home telecare for frail elderly people and those with long-term conditions. Journal of Telemedicine and Telecare, 13(4 PG-172–179), 172–179. https://doi.org/10.1258/135763307780908058	Older people and others with a particular diagnosis or problem	Chronic conditions
Bastoni, S., Wrede, C., da Silva, M. C., Sanderman, R., Gaggioli, A., Braakman-Jansen, A., & Van Gemert-Pijnen, L. (2021). Factors Influencing Implementation of eHealth Technologies to Support Informal Dementia Care: Umbrella Review. JMIR Aging, 4(4 PG-18), 18. https://doi.org/10.2196/30841	Older people; Informal Care givers	Cognitive impairment (including dementia, alzheimers, and cognitive decline)
Bedaf, S., Gelderblom, G. J., & De Witte, L. (2015). Overview and categorization of robots supporting independent living of elderly people: What activities do they support and how far have they developed. Assistive Technology, 27(2 PG-88–100), 88–100. https://doi.org/10.1080/10400435.2014.978916	Older people	n/a
Benoit-Dube, L., Jean, E. K., Aguilar, M. A., Zuniga, A. M., Bier, N., Couture, M., Lussier, M., Lajoie, X., & Belchior, P. (2020). What facilitates the acceptance of technology to promote social participation in later life? A systematic review. Disability and Rehabilitation-Assistive Technology, PG-11, 11. https://doi.org/10.1080/17483107.2020.1844320	Older people	n/a
Bevilacqua, R., Casaccia, S., Cortellessa, G., Astell, A., Lattanzio, F., Corsonello, A., D’Ascoli, P., Paolini, S., Di Rosa, M., Rossi, L., & Maranesi, E. (2020). Coaching Through Technology: A Systematic Review into Efficacy and Effectiveness for the Ageing Population. International Journal of Environmental Research and Public Health, 17(16 PG-14), 14. https://doi.org/10.3390/ijerph17165930	Older people	n/a
Bhattarai, P., & Phillips, J. L. (2017). The role of digital health technologies in management of pain in older people: An integrative review. Archives of Gerontology and Geriatrics, 68(PG-14-24), 14–24. https://doi.org/10.1016/j.archger.2016.08.008	Older people	n/a
Bhidayasiri, R., Jitkritsadakul, O., Boonrod, N., Sringean, J., Calne, S. M., Hattori, N., & Hayashi, A. (2015). What is the evidence to support home environmental adaptation in Parkinson’s disease? A call for multidisciplinary interventions. Parkinsonism Relat Disord, 21(10 PG-1127–32), 1127–1132. https://doi.org/10.1016/j.parkreldis.2015.08.025	Unspecified	n/a
Bin Zaman, S., Khan, R. K., Evans, R. G., Thrift, A. G., Maddison, R., & Islam, S. M. S. (2022). Exploring Barriers to and Enablers of the Adoption of Information and Communication Technology for the Care of Older Adults With Chronic Diseases: Scoping Review. JMIR Aging, 5(1 PG-18), 18. https://doi.org/10.2196/25251	Older people	n/a
Blackman, S., Matlo, C., Bobrovitskiy, C., Waldoch, A., Fang, M. L., Jackson, P., Mihailidis, A., Nygård, L., Astell, A., & Sixsmith, A. (2016). Ambient Assisted Living Technologies for Aging Well: A Scoping Review. Journal of Intelligent Systems, 25(1 PG-55–69), 55–69. https://doi.org/10.1515/jisys-2014-0136	Older people	n/a
Botsis, T., & Hartvigsen, G. (2008). Current status and future perspectives in telecare for elderly people suffering from chronic diseases. Journal of Telemedicine and Telecare, 14(4), 195–203. https://doi.org/10.1258/jtt.2008.070905	Older people	n/a
Brignell, M., Wootton, R., & Gray, L. (2007). The application of telemedicine to geriatric medicine. Age and Ageing, 36(4 PG-369–374), 369–374. https://doi.org/10.1093/ageing/afm045	Unspecified	n/a
Broadbent, E., Stafford, R., & MacDonald, B. (2009). Acceptance of Healthcare Robots for the Older Population: Review and Future Directions. International Journal of Social Robotics, 4(1), 319–330.	Older people	n/a
Brownsell, S., Aldred, H., & Hawley, M. S. (2007). The role of telecare in supporting the needs of elderly people. J Telemed Telecare, 13(6 PG-293–7), 293–297. https://doi.org/10.1258/135763307781644870	Formal care givers; Informal Care givers	n/a
Budak, K. B., Atefi, G., Hoel, V., Laporte Uribe, F., Meiland, F., Teupen, S., Felding, S. A., & Roes, M. (2021). Can technology impact loneliness in dementia? A scoping review on the role of assistive technologies in delivering psychosocial interventions in long-term care. Disability and Rehabilitation: Assistive Technology, PG-.	Older people and others with a particular diagnosis or problem	Cognitive impairment (including dementia, alzheimers, and cognitive decline)
Buyl, R., Beogo, I., Fobelets, M., Deletroz, C., Van Landuyt, P., Dequanter, S., Gorus, E., Bourbonnais, A., Bourbonnais, A., Giguère, A., Giguère, A., Giguère, A., Lechasseur, K., Gagnon, M. P., Gagnon, M. P., & Gagnon, M. P. (2020). E-Health interventions for healthy aging: A systematic review. Systematic Reviews, 9(1 PG-). https://doi.org/10.1186/s13643-020-01385-8	Older people	n/a
Cajamarca, G., Herskovic, V., & Rossel, P. O. (2020). Enabling older adults’ health self-management through self-report and visualization—a systematic literature review†. Sensors (Switzerland), 20(15 PG-1–16), 1–16. https://doi.org/10.3390/s20154348	Older people	n/a
Camp, N., Lewis, M., Hunter, K., Johnston, J., Zecca, M., Di Nuovo, A., & Magistro, D. (2020). Technology Used to Recognize Activities of Daily Living in Community-Dwelling Older Adults. Int J Environ Res Public Health, 18(1 PG-). https://doi.org/10.3390/ijerph18010163	Older people	n/a
Carroll, S., Kobayashi, K., Cervantes, M. N., Freeman, S., Saini, M., & Tracey, S. (2021). Supporting Healthy Aging through the Scale-Up, Spread, and Sustainability of Assistive Technology Implementation: A Rapid Realist Review of Participatory Co-Design for Assistive Technology with Older Adults. Gerontology and Geriatric Medicine, 7(PG-10), 10. https://doi.org/10.1177/23337214211023269	Older people; Informal Care givers	n/a
Carswell, W., McCullagh, P. J., Augusto, J. C., Martin, S., Mulvenna, M. D., Zheng, H., Wang, H. Y., Wallace, J. G., McSorley, K., Taylor, B., & Jeffers, W. P. (2009). A review of the role of assistive technology for people with dementia in the hours of darkness. Technology and Health Care, 17(4 PG-281–304), 281–304. https://doi.org/10.3233/THC-2009-0553	Unspecified	n/a
Carver, L. F., & Mackinnon, D. (2020). Health Applications of Gerontechnology, Privacy, and Surveillance: A Scoping Review. Surveillance & Society, 18(2 PG-216–230), 216–230.	Older people	n/a
Chalfont, G., Mateus, C., Varey, S., & Milligan, C. (2021). Self-efficacy of older people using technology to self-manage COPD, hypertension, heart failure, or dementia at home: An overview of systematic reviews. Gerontologist, 61(6 PG-318–334), E318–E334. https://doi.org/10.1093/geront/gnaa045	Older people and others with a particular diagnosis or problem	Cognitive impairment (including dementia, alzheimers, and cognitive decline); Cardio vascular disease ; COPD
Chan, D. K. Y., Chan, L. K. M., Kuang, Y. M., Le, M. N. V, & Celler, B. (2021). Digital care technologies in people with dementia living in long-term care facilities to prevent falls and manage behavioural and psychological symptoms of dementia: a systematic review. European Journal of Ageing, PG-. https://doi.org/10.1007/s10433-021-00627-5	Older people	Cognitive impairment (including dementia, alzheimers, and cognitive decline); Falls
Chan, J. K. Y., Klainin-Yobas, P., Chi, Y., Gan, J. K. E., Chow, G., & Wu, X. V. (2021). The effectiveness of e-interventions on fall, neuromuscular functions and quality of life in community-dwelling older adults: A systematic review and meta-analysis. International Journal of Nursing Studies, 113(PG-). https://doi.org/10.1016/j.ijnurstu.2020.103784	Older people	n/a
Chan, M., Campo, E., Estève, D., & Fourniols, J. Y. (2009). Smart homes - Current features and future perspectives. Maturitas, 64(2 PG-90–97), 90–97. https://doi.org/10.1016/j.maturitas.2009.07.014	Older people and others with a particular diagnosis or problem	Frailty (including physical decline), decreased hearing
Changizi, M., & Kaveh, M. H. (2017). Effectiveness of the mHealth technology in improvement of healthy behaviors in an elderly population-a systematic review. Mhealth, 3(PG-51), 51. https://doi.org/10.21037/mhealth.2017.08.06	Older people	n/a
Chaudhuri, S., Thompson, H., & Demiris, G. (2014). Fall detection devices and their use with older adults: A systematic review. Journal of Geriatric Physical Therapy, 37(4 PG-178–196), 178–196. https://doi.org/10.1519/JPT.0b013e3182abe779	Older people and others with a particular diagnosis or problem	Falls
Chelongar, K., & Ajami, S. (2021). Using active information and communication technology for elderly homecare services: A scoping review. Home Health Care Services Quarterly, 40(1 PG-93–104), 93–104. https://doi.org/10.1080/01621424.2020.1826381	Older people	n/a
Chiarini, G., Ray, P., Akter, S., Masella, C., & Ganz, A. (2013). MHealth technologies for chronic diseases and elders: A systematic review. IEEE Journal on Selected Areas in Communications, 31(9), 6–18. https://doi.org/10.1109/JSAC.2013.SUP.0513001	Older people and others with a particular diagnosis or problem	Chronic conditions
Choi, H. K., & Lee, S. H. (2021). Trends and effectiveness of ict interventions for the elderly to reduce loneliness: A systematic review. Healthcare (Switzerland), 9(3 PG-). https://doi.org/10.3390/healthcare9030293	Older people	n/a
Choukou, M. A., Maddahi, A., Polyvyana, A., & Monnin, C. (2021). Digital health technology for Indigenous older adults: A scoping review. International Journal of Medical Informatics, 148(PG-). https://doi.org/10.1016/j.ijmedinf.2021.104408	Older people	n/a
Choukou, M. A., Polyvyana, A., Sakamoto, Y., & Osterreicher, A. (2021). Ambient assisted living technologies to support older adults’ health and wellness: a systematic mapping review. European Review for Medical and Pharmacological Sciences, 25(12 PG-4289–4307), 4289–4307. https://doi.org/10.26355/eurrev_202106_26135	Unspecified	n/a
Choukou, M. A., Shortly, T., Leclerc, N., Freier, D., Lessard, G., Demers, L., & Auger, C. (2021). Evaluating the acceptance of ambient assisted living technology (AALT) in rehabilitation: A scoping review. International Journal of Medical Informatics, 150(PG-). https://doi.org/10.1016/j.ijmedinf.2021.104461	Older people; Formal care givers; Informal Care givers	n/a
Christensen, L. F., Moller, A. M., Hansen, J. P., Nielsen, C. T., & Gildberg, F. A. (2020). Patients’ and providers’ experiences with video consultations used in the treatment of older patients with unipolar depression: A systematic review. Journal of Psychiatric and Mental Health Nursing, 27(3 PG-258–271), 258–271. https://doi.org/10.1111/jpm.12574	Older people; Informal Care givers	Mental health
Chung, J., Demiris, G., & Thompson, H. J. (2016). Ethical Considerations Regarding the Use of Smart Home Technologies for Older Adults: An Integrative Review. Annual Review of Nursing Research, 34(PG-155-181), 155–181. https://doi.org/10.1891/0739-6686.34.155	Older people; Informal Care givers	n/a
Cicirelli, G., Marani, R., Petitti, A., Milella, A., & D’Orazio, T. (2021). Ambient Assisted Living: A Review of Technologies, Methodologies and Future Perspectives for Healthy Aging of Population. Sensors (Basel), 21(10 PG-). https://doi.org/10.3390/s21103549	Older people	n/a
Climent-Pérez, P., Spinsante, S., Mihailidis, A., & Florez-Revuelta, F. (2020). A review on video-based active and assisted living technologies for automated lifelogging. Expert Systems with Applications, 139(PG-). https://doi.org/10.1016/j.eswa.2019.112847	Older people	n/a
Connelly, K., Ur Rehman Laghari, K., Mokhtari, M., & Falk, T. H. (2014). Approaches to understanding the impact of technologies for aging in place: A mini-review. Gerontology, 60(3 PG-282–288), 282–288. https://doi.org/10.1159/000355644	Unspecified	n/a
Corbett, C. F., Wright, P. J., Jones, K., & Parmer, M. (2021). Voice-Activated Virtual Home Assistant Use and Social Isolation and Loneliness Among Older Adults: Mini Review. Frontiers in Public Health, 9(PG-6), 6. https://doi.org/10.3389/fpubh.2021.742012	Older people	n/a
Cruz, A. M., Monsalve, L., Ladurner, A. M., Jaime, L. F., Wang, D., & Quiroga, D. A. (2021). Information and communication technologies for managing frailty: A systematic literature review. Aging and Disease, 12(3 PG-914–933), 914–933. https://doi.org/10.14336/AD.2020.1114	Older people	Frailty (including physical decline)
D’Onofrio, G., Sancarlo, D., Ricciardi, F., Panza, F., Seripa, D., Cavallo, F., Giuliani, F., & Greco, A. (2017). Information and Communication Technologies for the Activities of Daily Living in Older Patients with Dementia: A Systematic Review. Journal of Alzheimer’s Disease, 57(3 PG-927–935), 927–935. https://doi.org/10.3233/JAD-161145	Older people; Informal Care givers	Cognitive impairment (including dementia, alzheimers, and cognitive decline)
Dada, S., van der Walt, C., May, A. A., & Murray, J. (2022). Intelligent assistive technology devices for persons with dementia: A scoping review. Assistive Technology, PG-14, 14. https://doi.org/10.1080/10400435.2021.1992540	Older people and others with a particular diagnosis or problem	Cognitive impairment (including dementia, alzheimers, and cognitive decline)
Dahler, A. M., Rasmussen, D. M., & Andersen, P. T. (2016). Meanings and experiences of assistive technologies in everyday lives of older citizens: a meta-interpretive review. Disabil Rehabil Assist Technol, 11(8 PG-619–29), 619–629. https://doi.org/10.3109/17483107.2016.1151950	Older people	n/a
Dahlke, D. V, & Ory, M. G. (2020). Emerging Issues of Intelligent Assistive Technology Use Among People With Dementia and Their Caregivers: A US Perspective. Frontiers in Public Health, 8(PG-7), 7. https://doi.org/10.3389/fpubh.2020.00191	Older people; Informal Care givers	Cognitive impairment (including dementia, alzheimers, and cognitive decline)
Damant, J., Knapp, M., Freddolino, P., & Lombard, D. (2017). Effects of digital engagement on the quality of life of older people. Health and Social Care in the Community, 25(6 PG-1679–1703), 1679–1703. https://doi.org/10.1111/hsc.12335	Older people	n/a
Dang, S., Dimmick, S., & Kelkar, G. (2009). Evaluating the evidence base for the use of home telehealth remote monitoring in elderly with heart failure. Telemedicine Journal and E-Health : The Official Journal of the American Telemedicine Association, 15(8 PG-783–796), 783–796. https://doi.org/10.1089/tmj.2009.0028	Older people and others with a particular diagnosis or problem	Cardio vascular disease
Daniel, K. M., Cason, C. L., & Ferrell, S. (2009). Emerging technologies to enhance the safety of older people in their homes. Geriatr Nurs, 30(6 PG-384–389), 384–389. https://doi.org/10.1016/j.gerinurse.2009.08.010	Older people	n/a
Dawson, A., Bowes, A., Kelly, F., Velzke, K., & Ward, R. (2015). Evidence of what works to support and sustain care at home for people with dementia: a literature review with a systematic approach. BMC Geriatr, 15(PG-59), 59. https://doi.org/10.1186/s12877-015-0053-9	Older people and others with a particular diagnosis or problem	Cognitive impairment (including dementia, alzheimers, and cognitive decline)
de Araujo, B. S., Fantinato, M., Peres, S. M., de Melo, R. C., Batistoni, S. S. T., Cachioni, M., & Hung, P. C. K. (2021). Effects of social robots on depressive symptoms in older adults: a scoping review. Library Hi Tech, PG-19, 19. https://doi.org/10.1108/lht-09-2020-0244	Older people and others with a particular diagnosis or problem	Mental health
Demiris, G., & Hensel, B. K. (2008). Technologies for an aging society: a systematic review of “smart home” applications. Yearbook of Medical Informatics, PG-33-40, 33–40. https://doi.org/10.1055/s-0038-1638580	Unspecified	n/a
Dequanter, S., Gagnon, M. P., Ndiaye, M. A., Gorus, E., Fobelets, M., Giguère, A., Bourbonnais, A., & Buyl, R. (2021). The Effectiveness of e-Health Solutions for Aging with Cognitive Impairment: A Systematic Review. Gerontologist, 61(7 PG-373–394), E373–E394. https://doi.org/10.1093/geront/gnaa065	Older people	Cognitive impairment (including dementia, alzheimers, and cognitive decline)
Diener, J., Rayling, S., Bezold, J., Krell-Roesch, J., Woll, A., & Wunsch, K. (2022). Effectiveness and Acceptability of e- and m-Health Interventions to Promote Physical Activity and Prevent Falls in Nursing Homes—A Systematic Review. Frontiers in Physiology, 13(PG-). https://doi.org/10.3389/fphys.2022.894397	Older people	Falls
Dino, M. J. S., Davidson, P. M., Dion, K. W., Szanton, S. L., & Ong, I. L. (2022). Nursing and human-computer interaction in healthcare robots for older people: An integrative review. International Journal of Nursing Studies Advances, 4(PG-). https://doi.org/10.1016/j.ijnsa.2022.100072	Older people; Formal care givers	n/a
Doraiswamy, S., Jithesh, A., Mamtani, R., Abraham, A., & Cheema, S. (2021). Telehealth use in geriatrics care during the covid-19 pandemic—a scoping review and evidence synthesis. International Journal of Environmental Research and Public Health, 18(4 PG-1–17), 1–17. https://doi.org/10.3390/ijerph18041755	Older people	n/a
Dunham, M., Bonacaro, A., Schofield, P., Bacon, L., Spyridonis, F., & Mehrpouya, H. (2021). Smartphone applications designed to improve older people’s chronic pain management: An integrated systematic review. Geriatrics (Switzerland), 6(2 PG-). https://doi.org/10.3390/geriatrics6020040	Older people; Formal care givers; Informal Care givers	Pain
Ehn, M., Richardson, M. X., Landerdahl Stridsberg, S., Redekop, K., & Wamala-Andersson, S. (2021). Mobile Safety Alarms Based on GPS Technology in the Care of Older Adults: Systematic Review of Evidence Based on a General Evidence Framework for Digital Health Technologies. J Med Internet Res, 23(10 PG-e27267), e27267. https://doi.org/10.2196/27267	Older people; Informal Care givers	n/a
El Jamal, N., Abi-Saleh, B., & Isma’eel, H. (2021). Advances in telemedicine for the management of the elderly cardiac patient. Journal of Geriatric Cardiology, 18(9 PG-759–767), 759–767. https://doi.org/10.11909/j.issn.1671-5411.2021.09.004	Older people	Cardio vascular disease
El Kamali, M., Angelini, L., Caon, M., Carrino, F., Rocke, C., Guye, S., Rizzo, G., Mastropietro, A., Sykora, M., Elayan, S., Kniestedt, I., Ziylan, C., Lettieri, E., Abou Khaled, O., & Mugellini, E. (2020). Virtual Coaches for Older Adults’ Wellbeing: A Systematic Review. IEEE Access, 8(PG-101884-101902), 101884–101902. https://doi.org/10.1109/access.2020.2996404	Older people	n/a
Elbaz, S., Cinalioglu, K., Sekhon, K., Gruber, J., Rigas, C., Bodenstein, K., Naghi, K., Lavin, P., Greenway, K. T., Vahia, I., Rej, S., & Sekhon, H. (2021). A Systematic Review of Telemedicine for Older Adults With Dementia During COVID-19: An Alternative to In-person Health Services? Frontiers in Neurology, 12(PG-). https://doi.org/10.3389/fneur.2021.761965	Older people and others with a particular diagnosis or problem	Cognitive impairment (including dementia, alzheimers, and cognitive decline)
Elhady, N. E., & Provost, J. (2018). A systematic survey on sensor failure detection and fault-tolerance in ambient assisted living. Sensors (Switzerland), 18(7 PG-). https://doi.org/10.3390/s18071991	Unspecified	n/a
Engelsma, T., Jaspers, M. W. M., & Peute, L. W. (2021). Considerate mHealth design for older adults with Alzheimer’s disease and related dementias (ADRD): A scoping review on usability barriers and design suggestions. International Journal of Medical Informatics, 152(PG-). https://doi.org/10.1016/j.ijmedinf.2021.104494	Older people and others with a particular diagnosis or problem	Cognitive impairment (including dementia, alzheimers, and cognitive decline)
Esfandiari, E., Miller, W. C., & Ashe, M. C. (2021). The Effect of Telehealth Interventions on Function and Quality of Life for Older Adults with Pre-Frailty or Frailty: A Systematic Review and Meta-Analysis. Journal of Applied Gerontology, 40(11 PG-1649–1658), 1649–1658. https://doi.org/10.1177/0733464820983630	Older people	Frailty (including physical decline)
Fadzil, N. H. M., Shahar, S., Rajikan, R., Singh, D. K. A., Ludin, A. F. M., Subramaniam, P., Ibrahim, N., Vanoh, D., & Ali, N. M. (2022). A Scoping Review for Usage of Telerehabilitation among Older Adults with Mild Cognitive Impairment or Cognitive Frailty. International Journal of Environmental Research and Public Health, 19(7 PG-). https://doi.org/10.3390/ijerph19074000	Older people and others with a particular diagnosis or problem	Cognitive impairment (including dementia, alzheimers, and cognitive decline)
Faieta, J., Sheehan, J., & DiGiovine, C. (2022). Mhealth interventions to improve health and quality of life related outcomes for informal dementia caregivers: A scoping review. Assistive Technology, 34(3 PG-362–374), 362–374. https://doi.org/10.1080/10400435.2020.1829174	Informal Care givers	n/a
Fakontis, C., Iakovidis, P., Lytras, D., Kasimis, K., Kottaras, A., & Chasapis, G. (2022). The Efficacy of Telerehabilitation in Older Adults after a Hip Injury: A Narrative Review. Critical Reviews in Physical and Rehabilitation Medicine, 34(1 PG-17–28), 17–28. https://doi.org/10.1615/CritRevPhysRehabilMed.2022042895	Older people and others with a particular diagnosis or problem	Hip injury
Fares, N., Sherratt, R. S., & Elhajj, I. H. (2021). Directing and Orienting ICT Healthcare Solutions to Address the Needs of the Aging Population. Healthcare (Basel), 9(2 PG-). https://doi.org/10.3390/healthcare9020147	Older people and others with a particular diagnosis or problem	Chronic conditions
Fatehi, F., Jahedi, F., Tay-Kearney, M. L., & Kanagasingam, Y. (2020). Teleophthalmology for the elderly population: A review of the literature. International Journal of Medical Informatics, 136(PG-). https://doi.org/10.1016/j.ijmedinf.2020.104089	Older people	Decreased vision; Decreased hearing
Fischer, B., Peine, A., & Ostlund, B. (2020). The Importance of User Involvement: A Systematic Review of Involving Older Users in Technology Design. Gerontologist, 60(7 PG-513–523), E513–E523. https://doi.org/10.1093/geront/gnz163	Older people	n/a
Fischer, S. H., David, D., Crotty, B. H., Dierks, M., & Safran, C. (2014). Acceptance and use of health information technology by community-dwelling elders. International Journal of Medical Informatics, 83(9 PG-624–635), 624–635. https://doi.org/10.1016/j.ijmedinf.2014.06.005	Older people	n/a
Foster, M. V, & Sethares, K. A. (2014). Facilitators and barriers to the adoption of telehealth in older adults: An integrative review. CIN - Computers Informatics Nursing, 32(11), 523–533. https://doi.org/10.1097/CIN.0000000000000105	Older people	Chronic conditions
Fotteler, M. L., Muhlbauer, V., Brefka, S., Mayer, S., Kohn, B., Holl, F., Swoboda, W., Gaugisch, P., Risch, B., Denkinger, M., & Dallmeier, D. (2022). The Effectiveness of Assistive Technologies for Older Adults and the Influence of Frailty: Systematic Literature Review of Randomized Controlled Trials. JMIR Aging, 5(2 PG-17), 17. https://doi.org/10.2196/31916	Older people	n/a
Frennert, S., & Ostlund, B. (2014). Review: Seven Matters of Concern of Social Robots and Older People. International Journal of Social Robotics, 6(2 PG-299–310), 299–310. https://doi.org/10.1007/s12369-013-0225-8	Older people	n/a
Frischer, R., Krejcar, O., Maresova, P., Fadeyi, O., Selamat, A., Kuca, K., Tomsone, S., Teixeira, J. P., Madureira, J., & Melero, F. J. (2020). Commercial ICT smart solutions for the elderly: State of the art and future challenges in the smart furniture sector. Electronics (Switzerland), 9(1 PG-). https://doi.org/10.3390/electronics9010149	Older people	n/a
Garcon, L., Khasnabis, C., Walker, L., Nakatani, Y., Lapitan, J., Borg, J., Ross, A., & Berumen, A. V. (2016). Medical and Assistive Health Technology: Meeting the Needs of Aging Populations. Gerontologist, 56(PG-S293-S302), S293–S302. https://doi.org/10.1093/geront/gnw005	Older people	n/a
Garnett, A., Northwood, M., Ting, J., & Sangrar, R. (2022). mHealth Interventions to Support Caregivers of Older Adults: Equity-Focused Systematic Review. JMIR Aging, 5(3 PG-). https://doi.org/10.2196/33085	Formal care givers; Informal Care givers	n/a
Gaspar, A. G. M., & Lapão, L. V. (2021). eHealth for Addressing Balance Disorders in the Elderly: Systematic Review. Journal of Medical Internet Research, 23(4 PG-e22215), e22215. https://doi.org/10.2196/22215	Older people	Falls
Gasteiger, N., Loveys, K., Law, M., & Broadbent, E. (2021). Friends from the future: A scoping review of research into robots and computer agents to combat loneliness in older people. Clinical Interventions in Aging, 16(PG-941-971), 941–971. https://doi.org/10.2147/CIA.S282709	Older people	Loneliness and social isolation
Gawronska, K., & Lorkowski, J. (2021). Smart homes for the older population: Particularly important during the COVID-19 outbreak. Reumatologia, 59(1 PG-41–46), 41–46. https://doi.org/10.5114/reum.2021.103939	Older people	n/a
Getson, C., & Nejat, G. (2021). Socially assistive robots helping older adults through the pandemic and life after covid‐19. Robotics, 10(3 PG-). https://doi.org/10.3390/robotics10030106	Older people	n/a
Gettel, C. J., Chen, K., & Goldberg, E. M. (2021). Dementia Care, Fall Detection, and Ambient-Assisted Living Technologies Help Older Adults Age in Place: A Scoping Review. Journal of Applied Gerontology, 40(12 PG-1893–1902), 1893–1902. https://doi.org/10.1177/07334648211005868	Older people	Cognitive impairment (including dementia, alzheimers, and cognitive decline); Falls
Ghafurian, M., Hoey, J., & Dautenhahn, K. (2021). Social Robots for the Care of Persons with Dementia: A Systematic Review. Acm Transactions on Human-Robot Interaction, 10(4 PG-31), 31. https://doi.org/10.1145/3469653	Older people and others with a particular diagnosis or problem	Cognitive impairment (including dementia, alzheimers, and cognitive decline)
Ghani, Z., Jarl, J., Berglund, J. S., Andersson, M., & Anderberg, P. (2020). The cost-effectiveness of mobile health (Mhealth) interventions for older adults: Systematic review. International Journal of Environmental Research and Public Health, 17(15 PG-1–13), 1–13. https://doi.org/10.3390/ijerph17155290	Older people	n/a
Giannakopoulou, K. M., Roussaki, I., & Demestichas, K. (2022). Internet of Things Technologies and Machine Learning Methods for Parkinson’s Disease Diagnosis, Monitoring and Management: A Systematic Review. Sensors (Basel), 22(5 PG-). https://doi.org/10.3390/s22051799	Unspecified	n/a
Gochoo, M., Alnajjar, F., Tan, T. H., & Khalid, S. (2021). Towards privacy‐preserved aging in place: A systematic review. Sensors, 21(9 PG-). https://doi.org/10.3390/s21093082	Older people	n/a
Gokalp, H., & Clarke, M. (2013). Monitoring activities of daily living of the elderly and the potential for its use in telecare and telehealth: A review. Telemedicine and E-Health, 19(12 PG-910–923), 910–923. https://doi.org/10.1089/tmj.2013.0109	Older people	n/a
Goodarzi, Z., Holroyd-Leduc, J., Seitz, D., Ismail, Z., Kirkham, J., Wu, P., Fox, L., Hykaway, W., Grossman, L., Ewa, V., Veroniki, A. A., Tricco, A. C., Straus, S., & Watt, J. (2022). Efficacy of virtual interventions for reducing symptoms of depression in community-dwelling older adults: a systematic review. International Psychogeriatrics, PG-11, 11. https://doi.org/10.1017/s1041610222000412	Older people	Mental health
Gordon, L. A. N. (2018). Assessment of smart watches for management of non-communicable diseases in the ageing population: A systematic review. Geriatrics (Switzerland), 3(3 PG-). https://doi.org/10.3390/geriatrics3030056	Older people and others with a particular diagnosis or problem	Cognitive impairment (including dementia, alzheimers, and cognitive decline); Neurological disorders; Falls; Cardiovascular disease
Graybill, E. M., McMeekin, P., & Wildman, J. (2014). Can aging in place be cost effective? A systematic review. PLoS ONE, 9(7 PG-). https://doi.org/10.1371/journal.pone.0102705	Older people	n/a
Griffith, L., Sohel, N., Walker, K., Jiang, Y., Mao, Y., Hopkins, D., & Raina, P. (2012). Consumer products and fall-related injuries in seniors. Can J Public Health, 103(5 PG-e332-7), e332-7. https://doi.org/10.1007/bf03404436	Older people	Falls
Groom, L. L., McCarthy, M. M., Stimpfel, A. W., & Brody, A. A. (2021). Telemedicine and Telehealth in Nursing Homes: An Integrative Review. J Am Med Dir Assoc, 22(9 PG-1784-1801.e7), 1784-1801.e7. https://doi.org/10.1016/j.jamda.2021.02.037	Older people; Formal care givers; Informal Care givers	n/a
Grossman, J. T., Frumkin, M. R., Rodebaugh, T. L., & Lenze, E. J. (2020). MHealth Assessment and Intervention of Depression and Anxiety in Older Adults. Harvard Review of Psychiatry, 28(3 PG-203–214), 203–214. https://doi.org/10.1097/HRP.0000000000000255	Older people	Mental health
Guerra, S., Rosa, C., Sousa, L., Neves, A., Pestana, G., Hernández, M. J., Losada, R., Pires, S., & Ribeiro, O. (2022). The Use of Robotic Pets by Community-Dwelling Older Adults: A Scoping Review. International Journal of Social Robotics, 14(6 PG-1481–1492), 1481–1492. https://doi.org/10.1007/s12369-022-00892-z	Older people	n/a
Guo, Y., & Albright, D. (2018). The effectiveness of telehealth on self-management for older adults with a chronic condition: A comprehensive narrative review of the literature. Journal of Telemedicine and Telecare, 24(6), 392–403. https://doi.org/10.1177/1357633X17706285	Older people and others with a particular diagnosis or problem	Chronic conditions
Haimi, M., & Gesser-Edelsburg, A. (2022). Application and implementation of telehealth services designed for the elderly population during the COVID-19 pandemic: A systematic review. Health Informatics Journal, 28(1 PG-34), 34. https://doi.org/10.1177/14604582221075561	Older people	n/a
Halim, I., Umar, R. Z. R., Saptari, A., & Padmanathan, V. (2020). A Review on Design Parameters of Hand-operated Product that Influence Hand Grip of Senior Citizen. International Journal of Integrated Engineering, 12(4 PG-191–209), 191–209.	Older people and others with a particular diagnosis or problem	Decline in hand grip and dexterity
Haralambous, B., Subramaniam, S., Hwang, K., Dow, B., & LoGiudice, D. (2019). A narrative review of the evidence regarding the use of telemedicine to deliver video-interpreting during dementia assessments for older people. Asia Pac Psychiatry, 11(3 PG-e12355), e12355. https://doi.org/10.1111/appy.12355	Older people and others with a particular diagnosis or problem	Cognitive impairment (including dementia, alzheimers, and cognitive decline)
Harerimana, B., Forchuk, C., & O’Regan, T. (2019). The use of technology for mental healthcare delivery among older adults with depressive symptoms: A systematic literature review. International Journal of Mental Health Nursing, 28(3 PG-657–670), 657–670. https://doi.org/10.1111/inm.12571	Older people; Formal care givers	Mental health
Hasan Sapci, A., & Aylin Sapci, H. (2019). Innovative assisted living tools, remote monitoring technologies, artificial intelligence-driven solutions, and robotic systems for aging societies: Systematic review. JMIR Aging, 2(2 PG-). https://doi.org/10.2196/15429	Older people	n/a
He, Y., He, Q., & Liu, Q. (2022). Technology Acceptance in Socially Assistive Robots: Scoping Review of Models, Measurement, and Influencing Factors. J Healthc Eng, 2022(PG-6334732), 6334732. https://doi.org/10.1155/2022/6334732	Older people	n/a
Hechinger, M., Hentschel, D., Aumer, C., & Rester, C. (2022). A Conceptual Model of Experiences With Digital Technologies in Aging in Place: Qualitative Systematic Review and Meta-synthesis. JMIR Aging, 5(3 PG-e34872), e34872. https://doi.org/10.2196/34872	Older people; Informal Care givers	Chronic conditions
Hennessy, J. L., & Rodrigues, A. (2019). Economic impacts of changing technologies on New Zealand homecare delivery. Journal of Enabling Technologies, 13(3 PG-188–200), 188–200. https://doi.org/10.1108/JET-11-2018-0055	Unspecified	n/a
Herrera, E. P. (2017). Location-based technologies for supporting elderly pedestrian in “getting lost” events. Disability and Rehabilitation-Assistive Technology, 12(4 PG-315–323), 315–323. https://doi.org/10.1080/17483107.2016.1181799	Older people	n/a
Hirt, J., Ballhausen, N., Hering, A., Kliegel, M., Beer, T., & Meyer, G. (2021). Social Robot Interventions for People with Dementia: A Systematic Review on Effects and Quality of Reporting. Journal of Alzheimers Disease, 79(2 PG-773–792), 773–792. https://doi.org/10.3233/jad-200347	Older people and others with a particular diagnosis or problem	Cognitive impairment (including dementia, alzheimers, and cognitive decline)
Hirt, J., Burgstaller, M., Zeller, A., & Beer, T. (2019). Needs of people with dementia and their informal caregivers concerning assistive technologies A scoping review. Pflege, 32(6 PG-295–304), 295–304. https://doi.org/10.1024/1012-5302/a000682	Older people; Informal Care givers	Cognitive impairment (including dementia, alzheimers, and cognitive decline)
Hirvonen, N., Enwald, H., Kansakoski, H., Eriksson-Backa, K., Nguyen, H., Huhta, A. M., & Huvila, I. (2020). Older adults’ views on eHealth services: a systematic review of scientific journal articles. International Journal of Medical Informatics, 135(PG-15), 15. https://doi.org/10.1016/j.ijmedinf.2019.104031	Older people	n/a
Hofmann, B. (2013). Ethical challenges with welfare technology: a review of the literature. Science and Engineering Ethics, 19(2), 389–406.	Unspecified	n/a
Holthe, T., Halvorsrud, L., Karterud, D., Hoel, K. A., & Lund, A. (2018). Usability and acceptability of technology for community-dwelling older adults with mild cognitive impairment and dementia: A systematic literature review. Clinical Interventions in Aging, 13(PG-863-886), 863–886. https://doi.org/10.2147/CIA.S154717	Older people	n/a
Holthe, T., Halvorsrud, L., & Lund, A. (2022). Digital Assistive Technology to Support Everyday Living in Community-Dwelling Older Adults with Mild Cognitive Impairment and Dementia. Clin Interv Aging, 17(PG-519-544), 519–544. https://doi.org/10.2147/cia.S357860	Older people	n/a
Huisman, C., Huisman, E., & Kort, H. (2022). Technological Applications Contributing to Relieve Care Burden or to Sleep of Caregivers and People With Dementia: A Scoping Review From the Perspective of Social Isolation. Frontiers in Public Health, 10(PG-14), 14. https://doi.org/10.3389/fpubh.2022.797176	Older people; Informal Care givers	Cognitive impairment (including dementia, alzheimers, and cognitive decline)
Hung, L., Chow, B., Shadarevian, J., O’Neill, R., Berndt, A., Wallsworth, C., Horne, N., Gregorio, M., Mann, J., Son, C., & Chaudhury, H. (2021). Using touchscreen tablets to support social connections and reduce responsive behaviours among people with dementia in care settings: A scoping review. Dementia (London), 20(3 PG-1124–1143), 1124–1143. https://doi.org/10.1177/1471301220922745	Older people	Cognitive impairment (including dementia, alzheimers, and cognitive decline)
Hung, L., Liu, C., Woldum, E., Au-Yeung, A., Berndt, A., Wallsworth, C., Horne, N., Gregorio, M., Mann, J., & Chaudhury, H. (2019). The benefits of and barriers to using a social robot PARO in care settings: A scoping review. BMC Geriatrics, 19(1 PG-). https://doi.org/10.1186/s12877-019-1244-6	Older people	Cognitive impairment (including dementia, alzheimers, and cognitive decline)
Hung, L. L., Wong, J., Smith, C., Berndt, A., Gregorio, M., Horne, N., Jackson, L., Mann, J., Wada, M., & Young, E. (2022). Facilitators and barriers to using telepresence robots in aged care settings: A scoping review. Journal of Rehabilitation and Assistive Technologies Engineering, 9(PG-19), 19. https://doi.org/10.1177/20556683211072385	Older people	n/a
Husebø, A. M., & Storm, M. (2014). Virtual visits in home health care for older adults. ScientificWorldJournal, 2014(PG-689873), 689873. https://doi.org/10.1155/2014/689873	Older people	n/a
Hvalič-Touzery, S., Dolničar, V., & Prevodnik, K. (2022). Factors influencing informal carers’ acceptance of assistive telecare systems in the pre- and post-implementation phase: A scoping study. Health and Social Care in the Community, 30(5 PG-1484–1504), e1484–e1504. https://doi.org/10.1111/hsc.13840	Informal Care givers	n/a
Ibarra, F., Baez, M., Cernuzzi, L., & Casati, F. (2020). A Systematic Review on Technology-Supported Interventions to Improve Old-Age Social Wellbeing: Loneliness, Social Isolation, and Connectedness. Journal of Healthcare Engineering, 2020(PG-). https://doi.org/10.1155/2020/2036842	Older people and others with a particular diagnosis or problem	Loneliness and social isolation
Ienca, M., Wangmo, T., Jotterand, F., Kressig, R. W., & Elger, B. (2018). Ethical Design of Intelligent Assistive Technologies for Dementia: A Descriptive Review. Science and Engineering Ethics, 24(4 PG-1035–1055), 1035–1055. https://doi.org/10.1007/s11948-017-9976-1	Older people and others with a particular diagnosis or problem	Cognitive impairment (including dementia, alzheimers, and cognitive decline)
Inglis, S. C., Conway, A., Cleland, J. G., & Clark, R. A. (2015). Is age a factor in the success or failure of remote monitoring in heart failure? Telemonitoring and structured telephone support in elderly heart failure patients. Eur J Cardiovasc Nurs, 14(3 PG-248–55), 248–255. https://doi.org/10.1177/1474515114530611	Older people	Cardio vascular disease
Isabet, B., Pino, M., Lewis, M., Benveniste, S., & Rigaud, A. S. (2021). Social telepresence robots: A narrative review of experiments involving older adults before and during the covid-19 pandemic. International Journal of Environmental Research and Public Health, 18(7 PG-). https://doi.org/10.3390/ijerph18073597	Older people	n/a
Jacelon, C. S., & Hanson, A. (2013). Older adults’ participation in the development of smart environments: an integrated review of the literature. Geriatr Nurs, 34(2 PG-116–21), 116–121. https://doi.org/10.1016/j.gerinurse.2012.11.001	Older people	n/a
Ji, Y. A., & Kim, H. S. (2022). Scoping Review of the Literature on Smart Healthcare for Older Adults. Yonsei Medical Journal, 63(PG-S14-S21), S14–S21. https://doi.org/10.3349/ymj.2022.63.S14	Older people	n/a
Jung, A. R., Kim, D., & Park, E. A. (2021). Cognitive Intervention Using Information and Communication Technology for Older Adults with Mild Cognitive Impairment: A Systematic Review and Meta-Analysis. International Journal of Environmental Research and Public Health, 18(21 PG-18), 18. https://doi.org/10.3390/ijerph182111535	Older people	n/a
Jutai, J. W., & Tuazon, J. R. (2022). The role of assistive technology in addressing social isolation, loneliness and health inequities among older adults during the COVID-19 pandemic. Disabil Rehabil Assist Technol, 17(3 PG-248–259), 248–259. https://doi.org/10.1080/17483107.2021.2021305	Older people	n/a
Kachaturoff, M., Shidler, K., Fasbinder, A., & Caboral-Stevens, M. (2021). Acceptability of socially assistive robots among cognitively intact older adults: An integrative review. Journal of Gerontological Nursing, 47(9 PG-49–54), 49–54. https://doi.org/10.3928/00989134-20210803-05	Older people	Cognitive impairment (including dementia, alzheimers, and cognitive decline)
Kang, H. S., Makimoto, K., Konno, R., & Koh, I. S. (2020). Review of outcome measures in PARO robot intervention studies for dementia care. Geriatric Nursing, 41(3 PG-207–214), 207–214. https://doi.org/10.1016/j.gerinurse.2019.09.003	Older people and others with a particular diagnosis or problem	Cognitive impairment (including dementia, alzheimers, and cognitive decline)
Kapadia, V., Ariani, A., Li, J., & Ray, P. K. (2015). Emerging ICT implementation issues in aged care. International Journal of Medical Informatics, 84(11 PG-892–900), 892–900. https://doi.org/10.1016/j.ijmedinf.2015.07.002	Older people; Formal care givers	n/a
Karlsen, C., Ludvigsen, M. S., Moe, C. E., Haraldstad, K., & Thygesen, E. (2017). Experiences of community-dwelling older adults with the use of telecare in home care services: a qualitative systematic review. JBI Database of Systematic Reviews and Implementation Reports, 15(12 PG-2913–2980), 2913–2980. https://doi.org/10.11124/JBISRIR-2017-003345	Older people and others with a particular diagnosis or problem	Chronic conditions
Karunanithi, M. (2007). Monitoring technology for the elderly patient. Expert Review of Medical Devices, 4(2 PG-267–277), 267–277. https://doi.org/10.1586/17434440.4.2.267	Older people	n/a
Kavandi, H., & Jaana, M. (2020). Factors that affect health information technology adoption by seniors: A systematic review. Health & Social Care in the Community, 28(6 PG-1827–1842), 1827–1842. https://doi.org/10.1111/hsc.13011	Older people	n/a
Khosravi, P., & Ghapanchi, A. H. (2016). Investigating the effectiveness of technologies applied to assist seniors: A systematic literature review. Int J Med Inform, 85(1 PG-17–26), 17–26. https://doi.org/10.1016/j.ijmedinf.2015.05.014	Older people	n/a
Khosravi, P., Rezvani, A., & Wiewiora, A. (2016). The impact of technology on older adults’ social isolation. Computers in Human Behavior, 63(PG-594-603), 594–603. https://doi.org/10.1016/j.chb.2016.05.092	Older people and others with a particular diagnosis or problem	Loneliness and social isolation
Kim, D., Bian, H., Chang, C. K., Dong, L., & Margrett, J. (2022). In-Home Monitoring Technology for Aging in Place: Scoping Review. Interact J Med Res, 11(2 PG-e39005), e39005. https://doi.org/10.2196/39005	Older people	n/a
Kim, H., Kelly, S., Lafortune, L., & Brayne, C. (2021). A Scoping Review of the Conceptual Differentiation of Technology for Healthy Aging. Gerontologist, 61(7 PG-345–359), E345–E359. https://doi.org/10.1093/geront/gnaa051	Older people	n/a
Kim, J., Mishra, A. K., Limosani, R., Scafuro, M., Cauli, N., Santos-Victor, J., Mazzolai, B., & Cavallo, F. (2019). Control strategies for cleaning robots in domestic applications: A comprehensive review. International Journal of Advanced Robotic Systems, 16(4 PG-1–21), 1–21. https://doi.org/10.1177/1729881419857432	Unspecified	n/a
Klimova, B., Valis, M., & Kuca, K. (2018). Exploring assistive technology as a potentia beneficial intervention tool for people with Alzheimer’s disease - a systematic review. Neuropsychiatric Disease and Treatment, 14(PG-3151-3158), 3151–3158. https://doi.org/10.2147/ndt.S181849	Older people and others with a particular diagnosis or problem	Cognitive impairment (including dementia, alzheimers, and cognitive decline)
Koch, S., & Hagglund, M. (2009). Health informatics and the delivery of care to older people. Maturitas, 63(3 PG-195–199), 195–199. https://doi.org/10.1016/j.maturitas.2009.03.023	Older people	n/a
Koh, W. Q., Felding, S. A., Budak, K. B., Toomey, E., & Casey, D. (2021). Barriers and facilitators to the implementation of social robots for older adults and people with dementia: a scoping review. BMC Geriatr, 21(1 PG-351), 351. https://doi.org/10.1186/s12877-021-02277-9	Older people and others with a particular diagnosis or problem	Cognitive impairment (including dementia, alzheimers, and cognitive decline)
Koh, W. Q., Hui Ang, F. X., & Casey, D. (2021). Impacts of low-cost robotic pets for older adults and people with dementia: Scoping review. JMIR Rehabilitation and Assistive Technologies, 8(1 PG-). https://doi.org/10.2196/25340	Older people and others with a particular diagnosis or problem	Cognitive impairment (including dementia, alzheimers, and cognitive decline)
Kokorelias, K. M., Nelson, M., Tang, T., Steele Gray, C., Ellen, M., Plett, D., Jarach, C. M., Xin Nie, J., Thavorn, K., & Singh, H. (2022). Inclusion of Older Adults in Digital Health Technologies to Support Hospital-to-Home Transitions: Secondary Analysis of a Rapid Review and Equity-Informed Recommendations. JMIR Aging, 5(2 PG-e35925), e35925. https://doi.org/10.2196/35925	Older people	n/a
Kotteritzsch, A., & Weyers, B. (2016). Assistive Technologies for Older Adults in Urban Areas: A Literature Review. Cognitive Computation, 8(2 PG-299–317), 299–317. https://doi.org/10.1007/s12559-015-9355-7	Older people	n/a
Kraskowsky, L. H., & Finlayson, M. (2001). Factors Affecting Older Adults’ Use of Adaptive Equipment: Review of the Literature. American Journal of Occupational Therapy, 55(3 PG-303–310), 303–310. https://doi.org/10.5014/ajot.55.3.303	Older people	n/a
Kruse, C., Fohn, J., Wilson, N., Patlan, E. N., Zipp, S., & Mileski, M. (2020). Utilization barriers and medical outcomes commensurate with the use of telehealth among older adults: Systematic review. JMIR Medical Informatics, 8(8 PG-). https://doi.org/10.2196/20359	Older people	n/a
Kruse, C. S., Fohn, J., Umunnakwe, G., Patel, K., & Patel, S. (2020). Evaluating the Facilitators, Barriers, and Medical Outcomes Commensurate with the Use of Assistive Technology to Support People with Dementia: A Systematic Review Literature. Healthcare, 8(3 PG-44), 44. https://doi.org/10.3390/healthcare8030278	Older people and others with a particular diagnosis or problem	Cognitive impairment (including dementia, alzheimers, and cognitive decline)
Kruse, C. S., Mileski, M., & Moreno, J. (2017). Mobile health solutions for the aging population: A systematic narrative analysis. Journal of Telemedicine and Telecare, 23(4), 439–451. https://doi.org/10.1177/1357633X16649790	Older people	n/a
Kunonga, T. P., Spiers, G. F., Beyer, F. R., Hanratty, B., Boulton, E., Hall, A., Bower, P., Todd, C., & Craig, D. (2021). Effects of digital technologies on older people’s access to health and social care: Umbrella review. Journal of Medical Internet Research, 23(11 PG-). https://doi.org/10.2196/25887	Older people	n/a
Kurniawan, E., Bakar, N., Salam, S., & Restyandito. (2021). Usability evaluation dimensions of mobile health application for elderly: A systematic review. Journal of Theoretical and Applied Information Technology, 99(1 PG-242–256), 242–256. https://www.scopus.com/inward/record.uri?eid=2-s2.0-85101323672&partnerID=40&md5=b106afe68f4091c9f693ffa0707a6bdb NS	Older people	n/a
Kwan, R. Y. C., Salihu, D., Lee, P. H., Tse, M., Cheung, D. S. K., Roopsawang, I., & Choi, K. S. (2020). The effect of e-health interventions promoting physical activity in older people: A systematic review and meta-analysis. European Review of Aging and Physical Activity, 17(1 PG-). https://doi.org/10.1186/s11556-020-00239-5	Older people	n/a
Lancioni, G. E., Desideri, L., Singh, N. N., O’Reilly, M. F., Sigafoos, J., De Caro, M. F., & Taurisano, P. (2021). Use of technology to sustain mobility in older people with cognitive impairment and dementia: a scoping review. Disability and Rehabilitation-Assistive Technology, PG-15, 15. https://doi.org/10.1080/17483107.2021.1900935	Older people	n/a
Larsen, S. M., Mortensen, R. F., Kristensen, H. K., & Hounsgaard, L. (2019). Older adults’ perspectives on the process of becoming users of assistive technology: a qualitative systematic review and meta-synthesis. Disability and Rehabilitation-Assistive Technology, 14(2 PG-182–193), 182–193. https://doi.org/10.1080/17483107.2018.1463403	Older people	n/a
Latikka, R., Rubio-Hernandez, R., Lohan, E. S., Rantala, J., Fernandez, F. N., Laitinen, A., & Oksanen, A. (2021). Older Adults’ Loneliness, Social Isolation, and Physical Information and Communication Technology in the Era of Ambient Assisted Living: A Systematic Literature Review. Journal of Medical Internet Research, 23(12 PG-16), 16. https://doi.org/10.2196/28022	Older people	n/a
Laufer, Y., Dar, G., & Kodesh, E. (2014). Does a Wii-based exercise program enhance balance control of independently functioning older adults? A systematic review. Clin Interv Aging, 9(PG-1803-13), 1803–1813. https://doi.org/10.2147/cia.S69673	Older people	n/a
Lee, H., Chung, M. A., Kim, H., & Nam, E. W. (2022). The Effect of Cognitive Function Health Care Using Artificial Intelligence Robots for Older Adults: Systematic Review and Meta-analysis. JMIR Aging, 5(2 PG-). https://doi.org/10.2196/38896	Older people	n/a
Lee, L., & Kim, M. J. (2020). A Critical Review of Smart Residential Environments for Older Adults With a Focus on Pleasurable Experience. Frontiers in Psychology, 10(PG-15), 15. https://doi.org/10.3389/fpsyg.2019.03080	Older people	n/a
Lee-Cheong, S., Amanullah, S., & Jardine, M. (2022). New assistive technologies in dementia and mild cognitive impairment care: A PubMed review. Asian Journal of Psychiatry, 73(PG-). https://doi.org/10.1016/j.ajp.2022.103135	Older people and others with a particular diagnosis or problem	Cognitive impairment (including dementia, alzheimers, and cognitive decline)
Leist, A. K. (2013). Social media use of older adults: a mini-review. Gerontology, 59(4 PG-378–84), 378–384. https://doi.org/10.1159/000346818	Older people	n/a
Leng, M. M., Liu, P., Zhang, P., Hu, M. Y., Zhou, H. Y., Li, G. C., Yin, H. R., & Chen, L. (2019). Pet robot intervention for people with dementia: A systematic review and meta-analysis of randomized controlled trials. Psychiatry Research, 271(PG-516-525), 516–525. https://doi.org/10.1016/j.psychres.2018.12.032	Older people and others with a particular diagnosis or problem	Cognitive impairment (including dementia, alzheimers, and cognitive decline)
Li, R., Wang, X., Lawler, K., Garg, S., Bai, Q., & Alty, J. (2022). Applications of artificial intelligence to aid early detection of dementia: A scoping review on current capabilities and future directions. Journal of Biomedical Informatics, 127(PG-). https://doi.org/10.1016/j.jbi.2022.104030	Older people and others with a particular diagnosis or problem	Cognitive impairment (including dementia, alzheimers, and cognitive decline)
Lin, Q., Zhang, D., Chen, L., Ni, H., & Zhou, X. (2014). Managing elders’ wandering behavior using sensors-based solutions: A survey. International Journal of Gerontology, 8(2 PG-49–55), 49–55. https://doi.org/10.1016/j.ijge.2013.08.007	Older people; Informal Care givers	n/a
Lindberg, T., Sandström, B., Andersson, E. K., Borg, C., Hjelm, M., Nilsson, L., Olsson, A., & Skär, L. (2021). Older persons’ experience of eHealth services in home health care: A meta-ethnography eHealth services in home health care. Health Informatics J, 27(4 PG-14604582211059370), 14604582211059370. https://doi.org/10.1177/14604582211059370	Older people	n/a
Linn, N., Goetzinger, C., Regnaux, J. P., Schmitz, S., Dessenne, C., Fagherazzi, G., & Aguayo, G. A. (2021). Digital Health Interventions among People Living with Frailty: A Scoping Review. Journal of the American Medical Directors Association, 22(9 PG-1802-1812.e21), 1802-1812.e21. https://doi.org/10.1016/j.jamda.2021.04.012	Older people and others with a particular diagnosis or problem	Frailty (including physical decline)
Liu, H. Y., Xing, Y., & Wu, Y. (2022). Effect of Wii Fit Exercise With Balance and Lower Limb Muscle Strength in Older Adults: A Meta-Analysis. Frontiers in Medicine, 9(PG-8), 8. https://doi.org/10.3389/fmed.2022.812570	Older people	Falls
Liu, L., Stroulia, E., Nikolaidis, I., Miguel-Cruz, A., & Rios Rincon, A. (2016). Smart homes and home health monitoring technologies for older adults: A systematic review. International Journal of Medical Informatics, 91(PG-44-59), 44–59. https://doi.org/10.1016/j.ijmedinf.2016.04.007	Older people and others with a particular diagnosis or problem	Complex needs
Liu, N., Yin, J., Tan, S. S. L., Ngiam, K. Y., & Teo, H. H. (2021). Mobile health applications for older adults: A systematic review of interface and persuasive feature design. Journal of the American Medical Informatics Association, 28(11 PG-2483–2501), 2483–2501. https://doi.org/10.1093/jamia/ocab151	Older people	n/a
Liu, P., Li, G. C., Jiang, S. Q., Liu, Y. F., Leng, M. M., Zhao, J. P., Wang, S., Meng, X. F., Shang, B. H., Chen, L., & Huang, S. H. (2019). The effect of smart homes on older adults with chronic conditions: A systematic review and meta-analysis. Geriatric Nursing, 40(5 PG-522–530), 522–530. https://doi.org/10.1016/j.gerinurse.2019.03.016	Older people and others with a particular diagnosis or problem	Chronic conditions
Loader, B. D., Hardey, M., & Keeble, L. (2008). Health informatics for older people: A review of ICT facilitated integrated care for older people. International Journal of Social Welfare, 17(1 PG-46–53), 46–53. https://doi.org/10.1111/j.1468-2397.2007.00489.x	Older people	n/a
Loveys, K., Prina, M., Axford, C., Domènec, Ò. R., Weng, W., Broadbent, E., Pujari, S., Jang, H., Han, Z. A., & Thiyagarajan, J. A. (2022). Artificial intelligence for older people receiving long-term care: a systematic review of acceptability and effectiveness studies. The Lancet Healthy Longevity, 3(4 PG-286–297), e286–e297. https://doi.org/10.1016/S2666-7568(22)00034-4	Older people	n/a
Ludwig, W., Wolf, K. H., Duwenkamp, C., Gusew, N., Hellrung, N., Marschollek, M., Wagner, M., & Haux, R. (2012). Health-enabling technologies for the elderly--an overview of services based on a literature review. Comput Methods Programs Biomed, 106(2 PG-70–8), 70–78. https://doi.org/10.1016/j.cmpb.2011.11.001	Older people	n/a
Lukkien, D. R. M., Nap, H. H., Buimer, H. P., Peine, A., Boon, W. P. C., Ket, J. C. F., Minkman, M. M. N., & Moors, E. H. M. (2022). Toward Responsible Artificial Intelligence in Long-Term Care: A Scoping Review on Practical Approaches. Gerontologist, PG-14, 14. https://doi.org/10.1093/geront/gnab180	Older people	n/a
Lussier, M., Lavoie, M., Giroux, S., Consel, C., Guay, M., Macoir, J., Hudon, C., Lorrain, D., Talbot, L., Langlois, F., Pigot, H., & Bier, N. (2019). Early Detection of Mild Cognitive Impairment With In-Home Monitoring Sensor Technologies Using Functional Measures: A Systematic Review. Ieee Journal of Biomedical and Health Informatics, 23(2 PG-838–847), 838–847. https://doi.org/10.1109/jbhi.2018…	Older people and others with a particular diagnosis or problem	Cognitive impairment (including dementia, alzheimers, and cognitive decline)
Lynn, J. D., Rondon-Sulbaran, J., Quinn, E., Ryan, A., McCormack, B., & Martin, S. (2019). A systematic review of electronic assistive technology within supporting living environments for people with dementia. Dementia-International Journal of Social Research and Practice, 18(7-8 PG-2371–2435), 2371–2435. https://doi.org/10.1177/1471301217733649	Older people and others with a particular diagnosis or problem	Cognitive impairment (including dementia, alzheimers, and cognitive decline)
Lyu, M., Zhao, Q., Yang, Y., Hao, X., Qin, Y., & Li, K. (2022). Benefits of and barriers to telehealth for the informal caregivers of elderly individuals in rural areas: A scoping review. Aust J Rural Health, 30(4 PG-442–457), 442–457. https://doi.org/10.1111/ajr.12869	Informal Care givers	n/a
Ma, C., Guerra-Santin, O., & Mohammadi, M. (2022). Smart home modification design strategies for ageing in place: a systematic review. Journal of Housing and the Built Environment, 37(2 PG-625–651), 625–651. https://doi.org/10.1007/s10901-021-09888-z	Older people	n/a
MacInnes, J., Billings, J., Dima, A. L., Farmer, C., & Nijpels, G. (2021). Achieving person-centredness through technologies supporting integrated care for older people living at home: an integrative review. Journal of Integrated Care, 29(3 PG-274–294), 274–294. https://doi.org/10.1108/JICA-03-2021-0013	Older people	n/a
Madara Marasinghe, K. (2016). Assistive technologies in reducing caregiver burden among informal caregivers of older adults: a systematic review. Disabil Rehabil Assist Technol, 11(5 PG-353–60), 353–360. https://doi.org/10.3109/17483107.2015.1087061	Older people; Formal care givers	n/a
Magnusson, L., Hanson, E., & Borg, M. (2004). A literature review study of information and communication technology as a support for frail older people living at home and their family carers. Technology and Disability, 16(4 PG-223–235), 223–235. https://doi.org/10.3233/tad-2004-16404	Older people; Informal Care givers	Frailty (including physical decline)
Maresova, P., Krejcar, O., Barakovic, S., Barakovic Husic, J., Lameski, P., Zdravevski, E., Chorbev, I., & Trajkovik, V. (2020). Health-Related ICT Solutions of Smart Environments for Elderly-Systematic Review. IEEE Access, 8(PG-54574-54600), 54574–54600. https://doi.org/10.1109/ACCESS.2020.2981315	Older people	n/a
Maresova, P., Tomsone, S., Lameski, P., Madureira, J., Mendes, A., Zdravevski, E., Chorbev, I., Trajkovik, V., Ellen, M., & Rodil, K. (2018). Technological Solutions for Older People with Alzheimer’s Disease: Review. Current Alzheimer Research, 15(10 PG-975–983), 975–983. https://doi.org/10.2174/1567205015666180427124547	Older people and others with a particular diagnosis or problem	Cognitive impairment (including dementia, alzheimers, and cognitive decline)
Markert, C., Sasangohar, F., Mortazavi, B. J., & Fields, S. (2021). The use of telehealth technology to support health coaching for older adults: literature review. JMIR Human Factors, 8(1 PG-). https://doi.org/10.2196/23796	Older people; Formal care givers	n/a
Marques, B., McIntosh, J., Valera, A., & Gaddam, A. (2020). Innovative and assistive ehealth technologies for smart therapeutic and rehabilitation outdoor spaces for the elderly demographic. Multimodal Technologies and Interaction, 4(4 PG-1–21), 1–21. https://doi.org/10.3390/mti4040076	Older people; Informal Care givers	Multimorbidity
Marschollek, M., Mix, S., Wolf, K. H., Effertz, B., Haux, R., & Steinhagen-Thiessen, E. (2007). ICT-based health information services for elderly people: Past experiences, current trends, and future strategies. Medical Informatics and the Internet in Medicine, 32(4 PG-251–261), 251–261. https://doi.org/10.1080/14639230701692736	Older people	n/a
Marston, H. R., & Samuels, J. (2019). A review of age friendly virtual assistive technologies and their effect on daily living for carers and dependent adults. Healthcare (Switzerland), 7(1 PG-). https://doi.org/10.3390/healthcare7010049	Informal Care givers	n/a
Martínez-Alcalá, C. I., Pliego-Pastrana, P., Rosales-Lagarde, A., Lopez-Noguerola, J. S., & Molina-Trinidad, E. M. (2016). Information and communication technologies in the care of the elderly: Systematic review of applications aimed at patients with dementia and caregivers. JMIR Rehabilitation and Assistive Technologies, 3(1 PG-). https://doi.org/10.2196/rehab.5226	Older people; Informal Care givers	Cognitive impairment (including dementia, alzheimers, and cognitive decline)
Martinho, D., Carneiro, J., Corchado, J. M., & Marreiros, G. (2020). A systematic review of gamification techniques applied to elderly care. Artificial Intelligence Review, 53(7 PG-4863–4901), 4863–4901. https://doi.org/10.1007/s10462-020-09809-6	Older people	n/a
Marx, W., Kelly, J. T., Crichton, M., Craven, D., Collins, J., Mackay, H., Isenring, E., & Marshall, S. (2018). Is telehealth effective in managing malnutrition in community-dwelling older adults? A systematic review and meta-analysis. Maturitas, 111(PG-31-46), 31–46. https://doi.org/10.1016/j.maturitas.2018.02.012	Older people	n/a
Marziali, E., Serafini, J. M., & McCleary, L. (2005). A systematic review of practice standards and research ethics in technology-based home health care intervention programs for older adults. J Aging Health, 17(6 PG-679–96), 679–696. https://doi.org/10.1177/0898264305281100	Older people	n/a
Maskeliunas, R., Damaševicius, R., & Segal, S. (2019). A review of internet of things technologies for ambient assisted living environments. Future Internet, 11(12 PG-). https://doi.org/10.3390/FI11120259	Unspecified	n/a
Maswadi, K., Ghani, N. B. A., & Hamid, S. B. (2020). Systematic Literature Review of Smart Home Monitoring Technologies Based on IoT for the Elderly. IEEE Access, 8(PG-92244-92261), 92244–92261. https://doi.org/10.1109/access.2020.2992727	Older people	n/a
McGarrigle, L., & Todd, C. (2020). Promotion of physical activity in older people using mHealth and eHealth technologies: Rapid review of reviews. Journal of Medical Internet Research, 22(12 PG-). https://doi.org/10.2196/22201	Older people	n/a
McLean, B., Hossain, N., Donison, V., Gray, M., Durbano, S., Haase, K., Alibhai, S. M. H., & Puts, M. (2021). Providing Medical Information to Older Adults in a Web-Based Environment: Systematic Review. JMIR Aging, 4(1 PG-e24092), e24092. https://doi.org/10.2196/24092	Older people	n/a
McSweeney-Feld, M. H. (2017). Assistive Technology and Older Adults in Disasters: Implications for Emergency Management. Disaster Med Public Health Prep, 11(1 PG-135–139), 135–139. https://doi.org/10.1017/dmp.2016.160	Older people and others with a particular diagnosis or problem	Frailty (including physical decline)
Memon, M., Wagner, S. R., Pedersen, C. F., Aysha Beevi, F. H., & Hansen, F. O. (2014). Ambient Assisted Living healthcare frameworks, platforms, standards, and quality attributes. Sensors (Switzerland), 14(3 PG-4312–4341), 4312–4341. https://doi.org/10.3390/s140304312	Older people	n/a
Merkel, S., & Kucharski, A. (2019). Participatory Design in Gerontechnology: A Systematic Literature Review. Gerontologist, 59(1 PG-16–25), E16–E25. https://doi.org/10.1093/geront/gny034	Older people	n/a
Mihandoust, S., Joshi, R., Joseph, A., Madathil, K. C., Dye, C. J., Machry, H., & Wilson, J. (2021). Identifying Key Components of Paper-Based and Technology-Based Home Assessment Tools Using a Narrative Literature Review. Journal of Aging and Environment, 35(4 PG-406–432), 406–432. https://doi.org/10.1080/26892618.2020.1856754	Older people and others with a particular diagnosis or problem	Falls; Frailty (including physical decline)
Miranda-Duro, M. D., Nieto-Riveiro, L., Concheiro-Moscoso, P., Groba, B., Pousada, T., Canosa, N., & Pereira, J. (2021). Occupational Therapy and the Use of Technology on Older Adult Fall Prevention: A Scoping Review. International Journal of Environmental Research and Public Health, 18(2 PG-18), 18. https://doi.org/10.3390/ijerph18020702	Older people and others with a particular diagnosis or problem	Falls
Moore, K., O’Shea, E., Kenny, L., Barton, J., Tedesco, S., Sica, M., Crowe, C., Alamaki, A., Condell, J., Nordstrom, A., & Timmons, S. (2021). Older Adults’ Experiences With Using Wearable Devices: Qualitative Systematic Review and Meta-synthesis. JMIR MHealth and UHealth, 9(6 PG-19), 19. https://doi.org/10.2196/23832	Older people	n/a
Morato, J., Sanchez-Cuadrado, S., Iglesias, A., Campillo, A., & Fernández-Panadero, C. (2021). Sustainable technologies for older adults. Sustainability (Switzerland), 13(15 PG-). https://doi.org/10.3390/su13158465	Older people	n/a
Mordoch, E., Osterreicher, A., Guse, L., Roger, K., & Thompson, G. (2013). Use of social commitment robots in the care of elderly people with dementia: A literature review. Maturitas, 74(1 PG-14–20), 14–20. https://doi.org/10.1016/j.maturitas.2012.10.015	Older people and others with a particular diagnosis or problem	Cognitive impairment (including dementia, alzheimers, and cognitive decline)
Moret-Tatay, C., Iborra-Marmolejo, I., Jorques-Infante, M. J., Esteve-Rodrigo, J. V, Schwanke, C. H. A., & Irigaray, T. Q. (2021). Can Virtual Assistants Perform Cognitive Assessment in Older Adults? A Review. Medicina (Kaunas), 57(12 PG-). https://doi.org/10.3390/medicina57121310	Older people and others with a particular diagnosis or problem	Cognitive impairment (including dementia, alzheimers, and cognitive decline)
Morris, M. E., Adair, B., Ozanne, E., Kurowski, W., Miller, K. J., Pearce, A. J., Santamaria, N., Long, M., Ventura, C., & Said, C. M. (2014). Smart technologies to enhance social connectedness in older people who live at home. Australas J Ageing, 33(3 PG-142–52), 142–152. https://doi.org/10.1111/ajag.12154	Older people	Loneliness and social isolation
Moussa, Y., Mahdanian, A. A., Yu, C., Segal, M., Looper, K. J., Vahia, I. V, & Rej, S. (2017). Mobile Health Technology in Late-Life Mental Illness: A Focused Literature Review. Am J Geriatr Psychiatry, 25(8 PG-865–872), 865–872. https://doi.org/10.1016/j.jagp.2017.04.003	Older people	n/a
Moyle, W., Arnautovska, U., Ownsworth, T., & Jones, C. (2017). Potential of telepresence robots to enhance social connectedness in older adults with dementia: An integrative review of feasibility. International Psychogeriatrics, 29(12 PG-1951–1964), 1951–1964. https://doi.org/10.1017/S1041610217001776	Older people; Informal Care givers	Cognitive impairment (including dementia, alzheimers, and cognitive decline)
Moyle, W., Murfield, J., & Lion, K. (2022). Therapeutic use of the humanoid robot, Telenoid, with older adults: A critical interpretive synthesis review. Assistive Technology, PG-8, 8. https://doi.org/10.1080/10400435.2022.2060375	Older people	n/a
Moyle, W., Murfield, J., & Lion, K. (2021). The effectiveness of smart home technologies to support the health outcomes of community-dwelling older adults living with dementia: A scoping review. International Journal of Medical Informatics, 153(PG-). https://doi.org/10.1016/j.ijmedinf.2021.104513	Older people and others with a particular diagnosis or problem	Cognitive impairment (including dementia, alzheimers, and cognitive decline)
Muellmann, S., Forberger, S., Mollers, T., Broring, E., Zeeb, H., & Pischke, C. R. (2018). Effectiveness of eHealth interventions for the promotion of physical activity in older adults: A systematic review. Preventive Medicine, 108(PG-93-110), 93–110. https://doi.org/10.1016/j.ypmed.2017.12.026	Older people	n/a
Mugueta-Aguinaga, I., & Garcia-Zapirain, B. (2017). Is technology present in frailty? Technology a back-up tool for dealing with frailty in the elderly: A systematic review. Aging and Disease, 8(2 PG-176–195), 176–195. https://doi.org/10.14336/AD.2016.0901	Older people and others with a particular diagnosis or problem	Frailty (including physical decline)
Neal, D., van den Berg, F., Planting, C., Ettema, T., Dijkstra, K., Finnema, E., & Droes, R. M. (2021). Can Use of Digital Technologies by People with Dementia Improve Self-Management and Social Participation? A Systematic Review of Effect Studies. Journal of Clinical Medicine, 10(4 PG-23), 23. https://doi.org/10.3390/jcm10040604	Older people and others with a particular diagnosis or problem	Cognitive impairment (including dementia, alzheimers, and cognitive decline)
Neal, I., du Toit, S. H. J., & Lovarini, M. (2020). The use of technology to promote meaningful engagement for adults with dementia in residential aged care: a scoping review. Int Psychogeriatr, 32(8 PG-913–935), 913–935. https://doi.org/10.1017/s1041610219001388	Older people and others with a particular diagnosis or problem	Cognitive impairment (including dementia, alzheimers, and cognitive decline)
Neubauer, N. A., Azad-Khaneghah, P., Miguel-Cruz, A., & Liu, L. (2018). What do we know about strategies to manage dementia-related wandering? A scoping review. Alzheimer’s and Dementia: Diagnosis, Assessment and Disease Monitoring, 10(PG-615-628), 615–628. https://doi.org/10.1016/j.dadm.2018.08.001	Older people and others with a particular diagnosis or problem	Cognitive impairment (including dementia, alzheimers, and cognitive decline)
Newbould, L., Mountain, G., Hawley, M. S., & Ariss, S. (2017). Videoconferencing for Health Care Provision for Older Adults in Care Homes: A Review of the Research Evidence. International Journal of Telemedicine and Applications, 2017(PG-). https://doi.org/10.1155/2017/5785613	Older people	n/a
Nilsson, M. Y., Andersson, S., Magnusson, L., & Hanson, E. (2021). Ambient assisted living technology-mediated interventions for older people and their informal carers in the context of healthy ageing: A scoping review. Health Science Reports, 4(1 PG-). https://doi.org/10.1002/hsr2.225	Older people	n/a
Nimmanterdwong, Z., Boonviriya, S., & Tangkijvanich, P. (2022). Human-Centered Design of Mobile Health Apps for Older Adults: Systematic Review and Narrative Synthesis. JMIR MHealth and UHealth, 10(1 PG-). https://doi.org/10.2196/29512	Older people	n/a
Nordin, S., Sturge, J., Ayoub, M., Jones, A., McKee, K., Dahlberg, L., Meijering, L., & Elf, M. (2022). The role of information and communication technology (ICT) for older adults’ decision-making related to health, and health and social care services in daily life—A scoping review. International Journal of Environmental Research and Public Health, 19(1 PG-). https://doi.org/10.3390/ijerph19010151	Older people	n/a
Oksnebjerg, L., Janbek, J., Woods, B., & Waldemar, G. (2020). Assistive technology designed to support self-management of people with dementia: User involvement, dissemination, and adoption. A scoping review. International Psychogeriatrics, 32(8 PG-937–953), 937–953. https://doi.org/10.1017/S1041610219001704	Older people and others with a particular diagnosis or problem	Cognitive impairment (including dementia, alzheimers, and cognitive decline)
Ollevier, A., Aguiar, G., Palomino, M., & Simpelaere, I. S. (2020). How can technology support ageing in place in healthy older adults? A systematic review. Public Health Reviews, 41(1 PG-). https://doi.org/10.1186/s40985-020-00143-4	Older people	n/a
Ong, Y. C., Tang, A., & Tam, W. (2021). Effectiveness of robot therapy in the management of behavioural and psychological symptoms for individuals with dementia: A systematic review and meta-analysis. Journal of Psychiatric Research, 140(PG-381-394), 381–394. https://doi.org/10.1016/j.jpsychires.2021.05.077	Older people and others with a particular diagnosis or problem	Cognitive impairment (including dementia, alzheimers, and cognitive decline)
Ozdemir, D., Cibulka, J., Stepankova, O., & Holmerova, I. (2021). Design and implementation framework of social assistive robotics for people with dementia - a scoping review. Health and Technology, 11(2), 367–378. https://doi.org/10.1007/s12553-021-00522-0	Older people and others with a particular diagnosis or problem	Cognitive impairment (including dementia, alzheimers, and cognitive decline)
Palmdorf, S., Stark, A. L., Nadolny, S., Eliass, G., Karlheim, C., Kreisel, S. H., Gruschka, T., Trompetter, E., & Dockweiler, C. (2021). Technology-Assisted Home Care for People With Dementia and Their Relatives: Scoping Review. JMIR Aging, 4(1 PG-12), 12. https://doi.org/10.2196/25307	Older people and others with a particular diagnosis or problem	Cognitive impairment (including dementia, alzheimers, and cognitive decline)
Pang, N. Q., Lau, J., Fong, S. Y., Wong, C. Y., & Tan, K. K. (2022). Telemedicine Acceptance Among Older Adult Patients With Cancer: Scoping Review. J Med Internet Res, 24(3 PG-e28724), e28724. https://doi.org/10.2196/28724	Older people and others with a particular diagnosis or problem	Cancer
Pani-Harreman, K. E., Bours, G. J. J. W., Zander, I., Kempen, G. I. J. M., & Van Duren, J. M. A. (2021). Definitions, key themes and aspects of “ageing in place”: A scoping review. Ageing and Society, 41(9 PG-2026–2059), 2026–2059. https://doi.org/10.1017/S0144686X20000094	Older people	n/a
Paré, G., Moqadem, K., Pineau, G., & St-Hilaire, C. (2010). Clinical effects of home telemonitoring in the context of diabetes, asthma, heart failure and hypertension: A systematic review. Journal of Medical Internet Research, 12(2 PG-). https://doi.org/10.2196/jmir.1357	Older people and others with a particular diagnosis or problem	Cardio vascular disease ; diabetes; asthma
Pearce, A. J., Adair, B., Miller, K., Ozanne, E., Said, C., Santamaria, N., & Morris, M. E. (2012). Robotics to enable older adults to remain living at home. Journal of Aging Research, 2012(PG-). https://doi.org/10.1155/2012/538169	Older people	n/a
Pedersen, I., Reid, S., & Aspevig, K. (2018). Developing social robots for aging populations: A literature review of recent academic sources. Sociology Compass, 12(6 PG-10), 10. https://doi.org/10.1111/soc4.12585	Older people	n/a
Peek, S. T., Wouters, E. J., van Hoof, J., Luijkx, K. G., Boeije, H. R., & Vrijhoef, H. J. (2014). Factors influencing acceptance of technology for aging in place: a systematic review. Int J Med Inform, 83(4 PG-235–48), 235–248. https://doi.org/10.1016/j.ijmedinf.2014.01.004	Older people	n/a
Peetoom, K. K., Lexis, M. A., Joore, M., Dirksen, C. D., & De Witte, L. P. (2015). Literature review on monitoring technologies and their outcomes in independently living elderly people. Disabil Rehabil Assist Technol, 10(4 PG-271–94), 271–294. https://doi.org/10.3109/17483107.2014.961179	Older people	n/a
Piau, A., Campo, E., Rumeau, P., Vellas, B., & Nourhashémi, F. (2014). Aging society and gerontechnology: a solution for an independent living? J Nutr Health Aging, 18(1 PG-97–112), 97–112. https://doi.org/10.1007/s12603-013-0356-5	Unspecified	n/a
Piau, A., Wild, K., Mattek, N., & Kaye, J. (2019). Current state of digital biomarker technologies for real-life, home-based monitoring of cognitive function for mild cognitive impairment to mild Alzheimer disease and implications for clinical care: Systematic review. Journal of Medical Internet Research, 21(8 PG-). https://doi.org/10.2196/12785	Older people	Cognitive impairment (including dementia, alzheimers, and cognitive decline)
Pietrzak, E., Cotea, C., & Pullman, S. (2014). Does smart home technology prevent falls in community-dwelling older adults: a literature review. Inform Prim Care, 21(3 PG-105–12), 105–112. https://doi.org/10.14236/jhi.v21i3.64	Older people	n/a
Pirzada, P., Wilde, A., Doherty, G. H., & Harris-Birtill, D. (2022). Ethics and acceptance of smart homes for older adults. Informatics for Health and Social Care, 47(1 PG-10–37), 10–37. https://doi.org/10.1080/17538157.2021.1923500	Older people	n/a
Pol, M. C., Poerbodipoero, S., Robben, S., Daams, J., van Hartingsveldt, M., de Vos, R., de Rooij, S. E., Kröse, B., & Buurman, B. M. (2013). Sensor monitoring to measure and support daily functioning for independently living older people: a systematic review and road map for further development. J Am Geriatr Soc, 61(12 PG-2219–2227), 2219–2227. https://doi.org/10.1111/jgs.12563	Older people	n/a
Pool, J., Akhlaghpour, S., Fatehi, F., & Gray, L. C. (2022). Data privacy concerns and use of telehealth in the aged care context: An integrative review and research agenda. International Journal of Medical Informatics, 160(PG-). https://doi.org/10.1016/j.ijmedinf.2022.104707	Older people	n/a
Preschl, B., Wagner, B., Forstmeier, S., & Maercker, A. (2011). E-health interventions for depression, anxiety disorder, dementia, and other disorders in older adults: A review. Journal of Cyber Therapy and Rehabilitation, 4(3 PG-371–385), 371–385. https://www.scopus.com/inward/record.uri?eid=2-s2.0-80054815224&partnerID=40&md5=d56e558cb6453ce409aa4b8f76698ec0 NS	Older people	n/a
Pu, L., Moyle, W., Jones, C., & Todorovic, M. (2019). The Effectiveness of Social Robots for Older Adults: A Systematic Review and Meta-Analysis of Randomized Controlled Studies. Gerontologist, 59(1 PG-37–51), E37–E51. https://doi.org/10.1093/geront/gny046	Older people	n/a
Qiu, S., An, P. C., Kang, K., Hu, J., Han, T., & Rauterberg, M. (2021). Investigating socially assistive systems from system design and evaluation: a systematic review. Universal Access in the Information Society, PG-25, 25. https://doi.org/10.1007/s10209-021-00852-w	Older people and others with a particular diagnosis or problem	Frailty
Qiu, S., An, P. C., Kang, K., Hu, J., Han, T., & Rauterberg, M. (2022). A Review of Data Gathering Methods for Evaluating Socially Assistive Systems. Sensors, 22(1 PG-31), 31. https://doi.org/10.3390/s22010082	Older people and others with a particular diagnosis or problem	Cognitive impairment (including dementia, alzheimers, and cognitive decline)
Queirós, A., Dias, A., Silva, A. G., & Rocha, N. P. (2017). Ambient assisted living and health-related outcomes—a systematic literature review. Informatics, 4(3 PG-). https://doi.org/10.3390/informatics4030019	Older people	n/a
Raja, M., Bjerkan, J., Kymre, I. G., Galvin, K. T., & Uhrenfeldt, L. (2021). Telehealth and digital developments in society that persons 75 years and older in European countries have been part of: a scoping review. BMC Health Serv Res, 21(1 PG-1157), 1157. https://doi.org/10.1186/s12913-021-07154-0	Older people	n/a
Ramos-Ríos, R., Mateos, R., Lojo, D., Conn, D. K., & Patterson, T. (2012). Telepsychogeriatrics: a new horizon in the care of mental health problems in the elderly. Int Psychogeriatr, 24(11 PG-1708–24), 1708–1724. https://doi.org/10.1017/s1041610212000981	Older people	Mental health
Raphael, D., Waterworth, S., & Gott, M. (2017). Telephone communication between practice nurses and older patients with long term conditions – a systematic review. Journal of Telemedicine and Telecare, 23(1 PG-142–148), 142–148. https://doi.org/10.1177/1357633X15625398	Older people	Chronic conditions
Read, E., Woolsey, C., Donelle, L., Weeks, L., & Chinho, N. (2022). Passive Remote Monitoring and Aging in Place: A Scoping Review. Canadian Journal on Aging-Revue Canadienne Du Vieillissement, PG-13, 13. https://doi.org/10.1017/s0714980822000198	Older people	n/a
Reeder, B., Chung, J., & Stevens-Lapsley, J. (2016). Current Telerehabilitation Research With Older Adults at Home: An Integrative Review. J Gerontol Nurs, 42(10 PG-15–20), 15–20. https://doi.org/10.3928/00989134-20160201-02	Older people	n/a
Reeder, B., Meyer, E., Lazar, A., Chaudhuri, S., Thompson, H. J., & Demiris, G. (2013). Framing the evidence for health smart homes and home-based consumer health technologies as a public health intervention for independent aging: A systematic review. International Journal of Medical Informatics, 82(7 PG-565–579), 565–579. https://doi.org/10.1016/j.ijmedinf.2013.03.007	Older people	n/a
Robert, C., Erdt, M., Lee, J., Cao, Y., Naharudin, N. B., & Theng, Y. L. (2021). Effectiveness of eHealth nutritional interventions for middle-aged and older adults: Systematic review and meta-analysis. Journal of Medical Internet Research, 23(5 PG-). https://doi.org/10.2196/15649	Older people	n/a
Rocha, N. P., Santos, M., Cerqueira, M., & Queiros, A. (2019). Mobile Health to Support Ageing in Place: A Systematic Review of Reviews and Meta-Analyses. International Journal of E-Health and Medical Communications, 10(3 PG-1–21), 1–21. https://doi.org/10.4018/ijehmc.2019070101	Older people	n/a
Rodeschini, G. (2011). Gerotechnology: A new kind of care for aging? An analysis of the relationship between older people and technology. Nursing and Health Sciences, 13(4 PG-521–528), 521–528. https://doi.org/10.1111/j.1442-2018.2011.00634.x	Older people	n/a
Rogers, W. A., Kadylak, T., & Bayles, M. A. (2022). Maximizing the Benefits of Participatory Design for Human–Robot Interaction Research With Older Adults. Human Factors, 64(3 PG-441–450), 441–450. https://doi.org/10.1177/00187208211037465	Older people	n/a
Rush, K. L., Singh, S., Seaton, C. L., Burton, L., Li, E., Jones, C., Davis, J. C., Hasan, K., Kern, B., & Janke, R. (2022). Telehealth Use for Enhancing the Health of Rural Older Adults: A Systematic Mixed Studies Review. Gerontologist, PG-14, 14. https://doi.org/10.1093/geront/gnab141	Older people	n/a
Saeed, N., Manzoor, M., & Khosravi, P. (2020). An exploration of usability issues in telecare monitoring systems and possible solutions: a systematic literature review. Disability and Rehabilitation-Assistive Technology, 15(3 PG-271–281), 271–281. https://doi.org/10.1080/17483107.2019.1578998	Older people	n/a
Safdari, R., Abadi, A. R. S., & Nejad, S. P. (2018). Improve Health of the Elderly People With M-Health and Technology. Salmand-Iranian Journal of Ageing, 13(3 PG-288–299), 288–299. https://doi.org/10.32598/sija.13.3.288	Older people	n/a
Saito, T., & Izawa, K. P. (2021). Effectiveness and feasibility of home-based telerehabilitation for community-dwelling elderly people in Southeast Asian countries and regions: a systematic review. Aging Clinical and Experimental Research, 33(10 PG-2657–2669), 2657–2669. https://doi.org/10.1007/s40520-021-01820-3	Older people	n/a
Sanchez, V. G., Pfeiffer, C. F., & Skeie, N. O. (2017). A review of smart house analysis methods for assisting older people living alone. Journal of Sensor and Actuator Networks, 6(3 PG-). https://doi.org/10.3390/jsan6030011	Older people	n/a
Sánchez, V. G., Taylor, I., & Bing-Jonsson, P. C. (2017). ETHICS OF SMART HOUSE WELFARE TECHNOLOGY FOR OLDER ADULTS: A SYSTEMATIC LITERATURE REVIEW. Int J Technol Assess Health Care, 33(6 PG-691–699), 691–699. https://doi.org/10.1017/s0266462317000964	Older people	n/a
Sanyal, C., Stolee, P., Juzwishin, D., & Husereau, D. (2018). Economic evaluations of eHealth technologies: A systematic review. PLoS ONE, 13(6 PG-). https://doi.org/10.1371/journal.pone.0198112	Older people	n/a
Scoglio, A. A. J., Reilly, E. D., Gorman, J. A., & Drebing, C. E. (2019). Use of social robots in mental health and well-being research: Systematic review. Journal of Medical Internet Research, 21(7 PG-). https://doi.org/10.2196/13322	Older people and others with a particular diagnosis or problem	Mental health
Sekhon, H., Sekhon, K., Launay, C., Afililo, M., Innocente, N., Vahia, I., Rej, S., & Beauchet, O. (2021). Telemedicine and the rural dementia population: A systematic review. Maturitas, 143(PG-105-114), 105–114. https://doi.org/10.1016/j.maturitas.2020.09.001	Older people	Cognitive impairment (including dementia, alzheimers, and cognitive decline)
Shagerdi, G., Ayatollahi, H., & Hemmat, M. (2022). Emergency care for the elderly: A review of the application of health information technology. Health Policy and Technology, 11(1 PG-). https://doi.org/10.1016/j.hlpt.2021.100592	Older people	n/a
Shahbazi, M., Bagherian, H., Sattari, M., & Saghaeiannejad-Isfahani, S. (2021). The opportunities and challenges of using mobile health in elderly self-care. J Educ Health Promot, 10(PG-80), 80. https://doi.org/10.4103/jehp.jehp_871_20	Older people	n/a
Sheikhtaheri, A., & Sabermahani, F. (2022). Applications and Outcomes of Internet of Things for Patients with Alzheimer’s Disease/Dementia: A Scoping Review. BioMed Research International, 2022(PG-17), 17. https://doi.org/10.1155/2022/6274185	Older people and others with a particular diagnosis or problem	Cognitive impairment (including dementia, alzheimers, and cognitive decline)
Shelton, B. E., & Uz, C. (2015). Immersive technology and the elderly: a mini-review. Gerontology, 61(2 PG-175–85), 175–185. https://doi.org/10.1159/000365754	Older people	n/a
Shishehgar, M., Kerr, D., & Blake, J. (2018). A systematic review of research into how robotic technology can help older people. Smart Health, 7–8(PG-1-18), 1–18. https://doi.org/10.1016/j.smhl.2018.03.002	Older people	n/a
Siegel, C., & Dorner, T. E. (2017). Information technologies for active and assisted living—Influences to the quality of life of an ageing society. International Journal of Medical Informatics, 100(PG-32-45), 32–45. https://doi.org/10.1016/j.ijmedinf.2017.01.012	Older people	n/a
Silva, A. G., Caravau, H., Martins, A., Almeida, A. M. P., Silva, T., Ribeiro, Ó., Santinha, G., & Rocha, N. P. (2021). Procedures of user-centered usability assessment for digital solutions: scoping review of reviews reporting on digital solutions relevant for older adults. JMIR Human Factors, 8(1 PG-). https://doi.org/10.2196/22774	Unspecified	n/a
Song, Y., & van der Cammen, T. J. M. (2019). Electronic assistive technology for community-dwelling solo-living older adults: A systematic review. Maturitas, 125(PG-50-56), 50–56. https://doi.org/10.1016/j.maturitas.2019.04.211	Older people	n/a
Span, M., Hettinga, M., Vernooij-Dassen, M., Eefsting, J., & Smits, C. (2013). Involving people with dementia in the development of supportive IT applications: a systematic review. Ageing Res Rev, 12(2 PG-535–51), 535–551. https://doi.org/10.1016/j.arr.2013.01.002	Older people and others with a particular diagnosis or problem	Cognitive impairment (including dementia, alzheimers, and cognitive decline)
Sriram, V., Jenkinson, C., & Peters, M. (2019). Informal carers’ experience of assistive technology use in dementia care at home: a systematic review. BMC Geriatrics, 19(PG-25), 25. https://doi.org/10.1186/s12877-019-1169-0	Informal Care givers	n/a
Stavropoulos, T. G., Papastergiou, A., Mpaltadoros, L., Nikolopoulos, S., & Kompatsiaris, I. (2020). Iot wearable sensors and devices in elderly care: A literature review. Sensors (Switzerland), 20(10 PG-). https://doi.org/10.3390/s20102826	Older people	n/a
Steel, D. M., & Gray, M. A. (2009). Baby boomers’ use and perception of recommended assistive technology: a systematic review. Disabil Rehabil Assist Technol, 4(3 PG-129–36), 129–136. https://doi.org/10.1080/17483100902767175	Older people	n/a
Steindal, S. A., Nes, A. A. G., Godskesen, T. E., Dihle, A., Lind, S., Winger, A., & Klarare, A. (2020). Patients’ experiences of telehealth in palliative home care: Scoping review. Journal of Medical Internet Research, 22(5 PG-). https://doi.org/10.2196/16218	Older people and others with a particular diagnosis or problem	Chronic conditions
Stewart, L. S. P., & McKinstry, B. (2012). Fear of falling and the use of telecare by older people. British Journal of Occupational Therapy, 75(7 PG-304–312), 304–312. https://doi.org/10.4276/030802212X13418284515758	Older people and others with a particular diagnosis or problem	Falls
Stockwell, S., Schofield, P., Fisher, A., Firth, J., Jackson, S. E., Stubbs, B., & Smith, L. (2019). Digital behavior change interventions to promote physical activity and/or reduce sedentary behavior in older adults: A systematic review and meta-analysis. Experimental Gerontology, 120(PG-68-87), 68–87. https://doi.org/10.1016/j.exger.2019.02.020	Older people	n/a
Stokke, R. (2016). The personal emergency response system as a technology innovation in primary health care services: An integrative review. Journal of Medical Internet Research, 18(7 PG-). https://doi.org/10.2196/jmir.5727	Older people	n/a
Straiton, N., Alharbi, M., Bauman, A., Neubeck, L., Gullick, J., Bhindi, R., & Gallagher, R. (2018). The validity and reliability of consumer-grade activity trackers in older, community-dwelling adults: A systematic review. Maturitas, 112(PG-85-93), 85–93. https://doi.org/10.1016/j.maturitas.2018.03.016	Older people	n/a
Su, Z., Bentley, B. L., McDonnell, D., Ahmad, J., He, J., Shi, F., Takeuchi, K., Cheshmehzangi, A., & da Veiga, C. P. (2022). 6G and Artificial Intelligence Technologies for Dementia Care: Literature Review and Practical Analysis. Journal of Medical Internet Research, 24(4 PG-). https://doi.org/10.2196/30503	Older people and others with a particular diagnosis or problem	Cognitive impairment (including dementia, alzheimers, and cognitive decline)
Suijkerbuijk, S., Nap, H. H., Cornelisse, L., Ijsselsteijn, W. A., de Kort, Y. A. W., & Minkman, M. M. N. (2019). Active Involvement of People with Dementia: A Systematic Review of Studies Developing Supportive Technologies. Journal of Alzheimers Disease, 69(4 PG-1041–1065), 1041–1065. https://doi.org/10.3233/jad-190050	Older people and others with a particular diagnosis or problem	Cognitive impairment (including dementia, alzheimers, and cognitive decline)
Suleiman-Martos, N., García-Lara, R., Albendín-García, L., Romero-Béjar, J. L., Cañadas-De La Fuente, G. A., Monsalve-Reyes, C., & Gomez-Urquiza, J. L. (2022). Effects of active video games on physical function in independent community-dwelling older adults: A systematic review and meta-analysis. J Adv Nurs, 78(5 PG-1228–1244), 1228–1244. https://doi.org/10.1111/jan.15138	Older people	n/a
Sulz, S., van Elten, H. J., Askari, M., Weggelaar-Jansen, A. M., & Huijsman, R. (2021). eHealth Applications to Support Independent Living of Older Persons: Scoping Review of Costs and Benefits Identified in Economic Evaluations. Journal of Medical Internet Research, 23(3 PG-13), 13. https://doi.org/10.2196/24363	Older people	n/a
Sumner, J., Chong, L. S., Bundele, A., & Lim, Y. W. (2021). Co-Designing Technology for Aging in Place: A Systematic Review. Gerontologist, 61(7 PG-395–409), E395–E409. https://doi.org/10.1093/geront/gnaa064	Older people	n/a
Sundgren, S., Stolt, M., & Suhonen, R. (2020). Ethical issues related to the use of gerontechnology in older people care: A scoping review. Nursing Ethics, 27(1 PG-88–103), 88–103. https://doi.org/10.1177/0969733019845132	Older people	n/a
Suri, A., VanSwearingen, J., Dunlap, P., Redfern, M. S., Rosso, A. L., & Sejdić, E. (2022). Facilitators and barriers to real-life mobility in community-dwelling older adults: a narrative review of accelerometry- and global positioning system-based studies. Aging Clin Exp Res, 34(8 PG-1733–1746), 1733–1746. https://doi.org/10.1007/s40520-022-02096-x	Older people	n/a
Tan, S. H. X., Lee, C. K. J., Yong, C. W., & Ding, Y. Y. (2021). Scoping review: Facilitators and barriers in the adoption of teledentistry among older adults. Gerodontology, 38(4 PG-351–365), 351–365. https://doi.org/10.1111/ger.12588	Older people	n/a
Thangavel, G., Memedi, M., & Hedstrom, K. (2022). Customized Information and Communication Technology for Reducing Social Isolation and Loneliness Among Older Adults: Scoping Review. JMIR Mental Health, 9(3 PG-14), 14. https://doi.org/10.2196/34221	Older people	n/a
Thawisuk, C., Inoue, K., Kaunnil, A., Suyama, N., Kim, M., & Ito, Y. (2022). Occupational therapists’ perspectives on assistive technology services provision for older adult’s clients: A literature review. World Federation of Occupational Therapists Bulletin, PG-7, 7. https://doi.org/10.1080/14473828.2022.2069359	Formal care givers;	n/a
Thompson, O., Koumanakos, G., & Hadjri, K. (2012). The ethical and policy implications of e-health and telemedicine: An ageing-focused review. Clinical Ethics, 7(4 PG-147–156), 147–156. https://doi.org/10.1258/ce.2012.012020	Older people	n/a
Tonga, E., Srikesavan, C., Williamson, E., & Lamb, S. E. (2022). Components, design and effectiveness of digital physical rehabilitation interventions for older people: A systematic review. Journal of Telemedicine and Telecare, 28(3 PG-162–176), 162–176. https://doi.org/10.1177/1357633x20927587	Older people	n/a
Toosizadeh, N., Bunting, M., Howe, C., Mohler, J., Sprinkle, J., & Najafi, B. (2014). Motorized mobility scooters: The use of training/intervention and technology for improving driving skills in aging adults - A mini-review. Gerontology, 60(4 PG-357–365), 357–365. https://doi.org/10.1159/000356766	Older people	n/a
Tsertsidis, A., Kolkowska, E., & Hedstrom, K. (2019). Factors influencing seniors’ acceptance of technology for ageing in place in the post-implementation stage: A literature review. INTERNATIONAL JOURNAL OF MEDICAL INFORMATICS, 129, 324–333. https://doi.org/10.1016/j.ijmedinf.2019.06.027	Older people	n/a
Tuazon, J. R., Jahan, A., & Jutai, J. W. (2019). Understanding adherence to assistive devices among older adults: a conceptual review. Disability and Rehabilitation: Assistive Technology, 14(5 PG-424–433), 424–433. https://doi.org/10.1080/17483107.2018.1493753	Older people	n/a
Tun, S. Y. Y., Madanian, S., & Mirza, F. (2021). Internet of things (IoT) applications for elderly care: a reflective review. Aging Clinical and Experimental Research, 33(4 PG-855–867), 855–867. https://doi.org/10.1007/s40520-020-01545-9	Older people	n/a
Turjamaa, R., Pehkonen, A., & Kangasniemi, M. (2019). How smart homes are used to support older people: An integrative review. Int J Older People Nurs, 14(4 PG-e12260), e12260. https://doi.org/10.1111/opn.12260	Older people	n/a
Usmani, S., Saboor, A., Haris, M., Khan, M. A., & Park, H. (2021). Latest Research Trends in Fall Detection and Prevention Using Machine Learning: A Systematic Review. Sensors (Basel), 21(15 PG-). https://doi.org/10.3390/s21155134	Older people	n/a
Valenzuela, T., Okubo, Y., Woodbury, A., Lord, S. R., & Delbaere, K. (2018). Adherence to Technology-Based Exercise Programs in Older Adults: A Systematic Review. J Geriatr Phys Ther, 41(1 PG-49–61), 49–61. https://doi.org/10.1519/jpt.0000000000000095	Older people	n/a
van Boekel, L. C., Wouters, E. J. M., Grimberg, B. M., van der Meer, N. J. M., & Luijkx, K. G. (2019). Perspectives of Stakeholders on Technology Use in the Care of Community-Living Older Adults with Dementia: A Systematic Literature Review. Healthcare, 7(2 PG-12), 12. https://doi.org/10.3390/healthcare7020073	Older people and others with a particular diagnosis or problem	Cognitive impairment (including dementia, alzheimers, and cognitive decline)
Van Den Berg, N., Schumann, M., Kraft, K., & Hoffmann, W. (2012). Telemedicine and telecare for older patients - A systematic review. Maturitas, 73(2 PG-94–114), 94–114. https://doi.org/10.1016/j.maturitas.2012.06.010	Older people	n/a
van Loon-van Gaalen, M., van Winsen, B., van der Linden, M. C., Gussekloo, J., & van der Mast, R. C. (2021). The effect of a telephone follow-up call for older patients, discharged home from the emergency department on health-related outcomes: a systematic review of controlled studies. International Journal of Emergency Medicine, 14(1 PG-). https://doi.org/10.1186/s12245-021-00336-x	Older people	n/a
Van Patten, R., Keller, A. V, Maye, J. E., Jeste, D. V, Depp, C., Riek, L. D., & Twamley, E. W. (2020). Home-based cognitively assistive robots: Maximizing cognitive functioning and maintaining independence in older adults without dementia. Clinical Interventions in Aging, 15(PG-1129-1139), 1129–1139. https://doi.org/10.2147/CIA.S253236	Older people	n/a
Vandemeulebroucke, T., de Casterlé, B. D., & Gastmans, C. (2018). How do older adults experience and perceive socially assistive robots in aged care: a systematic review of qualitative evidence. Aging and Mental Health, 22(2 PG-149–167), 149–167. https://doi.org/10.1080/13607863.2017.1286455	Older people	n/a
Vandemeulebroucke, T., de Casterle, B. D., & Gastmans, C. (2018). The use of care robots in aged care: A systematic review of argument-based ethics literature. Archives of Gerontology and Geriatrics, 74(PG-15-25), 15–25. https://doi.org/10.1016/j.archger.2017.08.014	Older people	n/a
Vandemeulebroucke, T., Dzi, K., & Gastmans, C. (2021). Older adults’ experiences with and perceptions of the use of socially assistive robots in aged care: A systematic review of quantitative evidence. Archives of Gerontology and Geriatrics, 95(PG-). https://doi.org/10.1016/j.archger.2021.104399	Older people	n/a
Vassli, L. T., & Farshchian, B. A. (2018). Acceptance of Health-Related ICT among Elderly People Living in the Community: A Systematic Review of Qualitative Evidence. International Journal of Human-Computer Interaction, 34(2 PG-99–116), 99–116.	Older people	n/a
Vavasour, G., Giggins, O. M., Doyle, J., & Kelly, D. (2021). How wearable sensors have been utilised to evaluate frailty in older adults: a systematic review. J Neuroeng Rehabil, 18(1 PG-112), 112. https://doi.org/10.1186/s12984-021-00909-0	Older people and others with a particular diagnosis or problem	Frailty (including physical decline)
Vázquez, A., Jenaro, C., Flores, N., Bagnato, M. J., Pérez, M. C., & Cruz, M. (2018). E-Health Interventions for Adult and Aging Population With Intellectual Disability: A Review. Front Psychol, 9(PG-2323), 2323. https://doi.org/10.3389/fpsyg.2018.02323	Older people and others with a particular diagnosis or problem	Cognitive impairment (including dementia, alzheimers, and cognitive decline)
Vedel, I., Akhlaghpour, S., Vaghefi, I., Bergman, H., & Lapointe, L. (2013). Health information technologies in geriatrics and gerontology: a mixed systematic review. Journal of the American Medical Informatics Association : JAMIA, 20(6), 1109–1119. https://doi.org/10.1136/amiajnl-2013-001705	Older people	n/a
Velayati, F., Ayatollahi, H., & Hemmat, M. (2020). A Systematic Review of the Effectiveness of Telerehabilitation Interventions for Therapeutic Purposes in the Elderly. Methods of Information in Medicine, 59(2-3 PG-104–109), 104–109. https://doi.org/10.1055/s-0040-1713398	Older people	n/a
Vichitvanichphong, S., Talaei-Khoei, A., Kerr, D., & Ghapanchi, A. H. (2018). Assistive technologies for aged care: Comparative literature survey on the effectiveness of theories for supportive and empowering technologies. Information Technology & People, 31(2 PG-405–427), 405–427. https://doi.org/10.1108/itp-03-2017-0090	Older people	n/a
Vogan, A. A., Alnajjar, F., Gochoo, M., & Khalid, S. (2020). Robots, AI, and Cognitive Training in an Era of Mass Age-Related Cognitive Decline: A Systematic Review. IEEE Access, 8(PG-18284-18304), 18284–18304. https://doi.org/10.1109/access.2020.2966819	Older people	n/a
Wagner, F., Basran, J., & Dal Bello-Haas, V. (2012). A review of monitoring technology for use with older adults. Journal of Geriatric Physical Therapy, 35(1 PG-28–34), 28–34. https://doi.org/10.1519/JPT.0b013e318224aa23	Older people	n/a
Walker, C. L., Kopp, M., Binford, R. M., & Bowers, C. J. (2017). Home Telehealth Interventions for Older Adults with Diabetes. Home Healthcare Now, 35(4 PG-202–210), 202–210. https://doi.org/10.1097/NHH.0000000000000522	Older people and others with a particular diagnosis or problem	Diabetes
Wang, Y. L., Hou, H. T., & Tsai, C. C. (2020). A systematic literature review of the impacts of digital games designed for older adults. Educational Gerontology, 46(1 PG-1–17), 1–17. https://doi.org/10.1080/03601277.2019.1694448	Older people	n/a
Wang, Z., Ramamoorthy, V., Gal, U., & Guez, A. (2020). Possible life saver: A review on human fall detection technology. Robotics, 8(3 PG-). https://doi.org/10.3390/ROBOTICS9030055	Unspecified	n/a
Wang, Z., Yang, Z., & Dong, T. (2017). A review of wearable technologies for elderly care that can accurately track indoor position, recognize physical activities and monitor vital signs in real time. Sensors (Switzerland), 17(2 PG-). https://doi.org/10.3390/s17020341	Older people and others with a particular diagnosis or problem	Falls
Ward, G., Holliday, N., Fielden, S., & Williams, S. (2012). Fall detectors: A review of the literature. Journal of Assistive Technologies, 6(3 PG-202–215), 202–215. https://doi.org/10.1108/17549451211261326	Unspecified	n/a
Wei, S., Kang, B., Bailey, D. E., Caves, K., Lin, Y., McConnell, E. S., Thurow, M., Woodward, A., Wright-Freeman, K., Xue, T. M., & Corazzini, K. N. (2022). Using Technology to Measure Older Adults’ Social Networks for Health and Well-Being: A Scoping Review. The Gerontologist, 62(7 PG-418–430), e418–e430. https://doi.org/10.1093/geront/gnab039	Older people	n/a
Werner, C., Ullrich, P., Geravand, M., Peer, A., & Hauer, K. (2016). Evaluation Studies of Robotic Rollators by the User Perspective: A Systematic Review. Gerontology, 62(6 PG-644–653), 644–653. https://doi.org/10.1159/000444878	Unspecified	n/a
Westphal, A., Dingjan, P., & Attoe, R. (2010). What can low and high technologies do for late-life mental disorders? Current Opinion in Psychiatry, 23(6 PG-510–515), 510–515. https://doi.org/10.1097/YCO.0b013e32833d74d4	Older people	n/a
Whelan, S., Murphy, K., Barrett, E., Krusche, C., Santorelli, A., & Casey, D. (2018). Factors Affecting the Acceptability of Social Robots by Older Adults Including People with Dementia or Cognitive Impairment: A Literature Review. International Journal of Social Robotics, 10(5 PG-643–668), 643–668. https://doi.org/10.1007/s12369-018-0471-x	Older people	Cognitive impairment (including dementia, alzheimers, and cognitive decline)
Whitfield, T., McConnell, B., Renouf, P., Mansour, H., Zabihi, S., Aguirre, E., Walker, Z., Cooper, C., & Marchant, N. L. (2021). The effect of remotely delivered lifestyle interventions on cognition in older adults without dementia: A systematic review and meta-analysis. Ageing Research Reviews, 72(PG-). https://doi.org/10.1016/j.arr.2021.101505	Older people	n/a
Wildenbos, G. A., Peute, L., & Jaspers, M. (2018). Aging barriers influencing mobile health usability for older adults: A literature based framework (MOLD-US). International Journal of Medical Informatics, 114(PG-66-75), 66–75. https://doi.org/10.1016/j.ijmedinf.2018.03.012	Older people	n/a
Wilson, J., Heinsch, M., Betts, D., Booth, D., & Kay-Lambkin, F. (2021). Barriers and facilitators to the use of e-health by older adults: a scoping review. BMC Public Health, 21(1 PG-1556), 1556. https://doi.org/10.1186/s12889-021-11623-w	Older people	n/a
Wilson, S. A., Byrne, P., Rodgers, S. E., & Maden, M. (2022). A Systematic Review of Smartphone and Tablet Use by Older Adults With and Without Cognitive Impairment. Innovation in Aging, 6(2 PG-19), 19. https://doi.org/10.1093/geroni/igac002	Older people and others with a particular diagnosis or problem	Cognitive impairment (including dementia, alzheimers, and cognitive decline)
Wong, A. K. C., Bayuo, J., Wong, F. K. Y., Yuen, W. S., Lee, A. Y. L., Chang, P. K., & Lai, J. T. C. (2022). Effects of a Nurse-Led Telehealth Self-care Promotion Program on the Quality of Life of Community-Dwelling Older Adults: Systematic Review and Meta-analysis. Journal of Medical Internet Research, 24(3 PG-). https://doi.org/10.2196/31912	Older people	n/a
Yu, C., Sommerlad, A., Sakure, L., & Livingston, G. (2022). Socially assistive robots for people with dementia: Systematic review and meta-analysis of feasibility, acceptability and the effect on cognition, neuropsychiatric symptoms and quality of life. Ageing Research Reviews, 78(PG-). https://doi.org/10.1016/j.arr.2022.101633	Older people and others with a particular diagnosis or problem	Cognitive impairment (including dementia, alzheimers, and cognitive decline)
Yusif, S., Soar, J., & Hafeez-Baig, A. (2016). Older people, assistive technologies, and the barriers to adoption: A systematic review. Int J Med Inform, 94(PG-112-6), 112–116. https://doi.org/10.1016/j.ijmedinf.2016.07.004	Older people	n/a
Zafrani, O., & Nimrod, G. (2019). Towards a Holistic Approach to Studying Human-Robot Interaction in Later Life. Gerontologist, 59(1 PG-26–36), E26–E36. https://doi.org/10.1093/geront/gny077	Older people	n/a
Zander, V., Gustafsson, C., Landerdahl Stridsberg, S., & Borg, J. (2021). Implementation of welfare technology: a systematic review of barriers and facilitators. Disability and Rehabilitation: Assistive Technology, PG-. https://doi.org/10.1080/17483107.2021.1938707	Older people; Informal Care givers	n/a
Zander, V., Johansson-Pajala, R. M., & Gustafsson, C. (2020). Methods to evaluate perspectives of safety, independence, activity, and participation in older persons using welfare technology. A systematic review. Disability and Rehabilitation: Assistive Technology, 15(4 PG-373–393), 373–393. https://doi.org/10.1080/17483107.2019.1574919	Older people	n/a
Zaslavsky, O., Roopsawang, I., & Chen, A. T. (2020). Promoting behavioral change in mobile health interventions for older adults: A scoping review. Research in Gerontological Nursing, 13(2 PG-102–116), 102–116. https://doi.org/10.3928/19404921-20191031-01	Older people	n/a
Zhang, Y. Y., D’Haeseleer, I., Coelho, J., Vanden Abeele, V., & Vanrumste, B. (2021). Recognition of Bathroom Activities in Older Adults Using Wearable Sensors: A Systematic Review and Recommendations. Sensors, 21(6 PG-23), 23. https://doi.org/10.3390/s21062176	Older people	n/a
Zhong, R., & Rau, P. L. P. (2020). Are cost-effective technologies feasible to measure gait in older adults? A systematic review of evidence-based literature. Archives of Gerontology and Geriatrics, 87(PG-). https://doi.org/10.1016/j.archger.2019.103970	Older people	n/a
Zhu, J., Shi, K., Yang, C., Niu, Y., Zeng, Y., Zhang, N., Liu, T., & Chu, C. H. (2021). Ethical issues of smart home-based elderly care: A scoping review. Journal of Nursing Management, PG-. https://doi.org/10.1111/jonm.13521	Older people	n/a
Zwijsen, S. A., Niemeijer, A. R., & Hertogh, C. M. (2011). Ethics of using assistive technology in the care for community-dwelling elderly people: an overview of the literature. Aging Ment Health, 15(4 PG-419–27), 419–427. https://doi.org/10.1080/13607863.2010.543662	Older people and others with a particular diagnosis or problem	Cognitive impairment (including dementia, alzheimers, and cognitive decline)
