# Supplementary material for: Characteristics and Range of Reviews About Technologies for Aging in Place: Scoping Review of Reviews
Source: JMIR Aging. 2024 Jan 22;7:e50286. doi: 10.2196/50286 (PMC10845034; doi:10.2196/50286)
Supplement: Multimedia Appendix 5 [file aging_v7i1e50286_app5.xlsx]

## Sheet: Sheet1
Source	Type of technology	Strategy used to conzeptualize technology	Description of technology in review, verbatim.
Abbott, R., Orr, N., McGill, P., Whear, R., Bethel, A., Garside, R., Stein, K., & Thompson-Coon, J. (2019). How do “robopets” impact the health and well-being of residents in care homes? A systematic review of qualitative and quantitative evidence. International Journal of Older People Nursing, 14(3 PG-23), 23. https://doi.org/10.1111/opn.12239	Robots (inkl. robopets)	Refers to technology in technological terms	robopets for increased well-being in care homes
Abdi, J., Al-Hindawi, A., Ng, T., & Vizcaychipi, M. P. (2018). Scoping review on the use of socially assistive robot technology in elderly care. BMJ Open, 8(2 PG-e018815), e018815. https://doi.org/10.1136/bmjopen-2017-018815	Robots (inkl. robopets)	Refers to technology in technological terms	socially assistive robot technology
Abdi, S., de Witte, L., & Hawley, M. (2020). Emerging technologies with potential care and support applications for older people: Review of gray literature. JMIR Aging, 3(2 PG-). https://doi.org/10.2196/17286	Technology for older people	using umbrella terms that broadly refer to the use of technology for ageing in place	technologies with potential care and support applications
Abou Allaban, A., Wang, M. Z., & Padir, T. (2020). A Systematic Review of Robotics Research in Support of In-Home Care for Older Adults. Information, 11(2 PG-24), 24. https://doi.org/10.3390/info11020075	Robots (inkl. robopets)	Refers to technology in technological terms	Other: robotics-enabled solutions
Abri, D., & Boll, T. (2020). Aging, Technology, and Psychology: Models of Assistive Device Use Viewed from an Action-Theoretical Perspective on Lifespan Development. European Psychologist, 25(3 PG-211–228), 211–228. https://doi.org/10.1027/1016-9040/a000407	Assistive technologies	referring to its purpose for an individual's health	Assistive technologies
Airola. (2021). Learning and Use of eHealth among Older Adults Living at Home in Rural and Nonrural Settings: Systematic Review. Journal of Medical Internet Research, 23(12 PG-). https://doi.org/10.2196/23804	EHealth	using umbrella terms that refer to the use of technology as part of a broad range of caring services, strategies, and practices	eHealth
Alnajjar, F., Khalid, S., Vogan, A. A., Shimoda, S., Nouchi, R., & Kawashima, R. (2019). Emerging Cognitive Intervention Technologies to Meet the Needs of an Aging Population: A Systematic Review. Frontiers in Aging Neuroscience, 11(PG-). https://doi.org/10.3389/fnagi.2019.00291	Robots (inkl. robopets)	Refers to technology in technological terms	computer-based cognitive interventions; socially assistive robots (SAR)
Alonso, S. G., Hamrioui, S., Diez, I. D., Cruz, E. M., Lopez-Coronado, M., & Franco, M. (2019). Social Robots for People with Aging and Dementia: A Systematic Review of Literature. Telemedicine and E-Health, 25(7 PG-533–540), 533–540. https://doi.org/10.1089/tmj.2018.0051	Robots (inkl. robopets)	Refers to technology in technological terms	Social robots for dementia
Ambrens, M., Alley, S., Oliveira, J. S., To, Q. Y., Delbaere, K., Vandelanotte, C., & Tiedemann, A. (2022). Effect of eHealth-delivered exercise programmes on balance in people aged 65 years and over living in the community: a systematic review and meta-analysis of randomised controlled trials. BMJ Open, 12(6 PG-10), 10. https://doi.org/10.1136/bmjopen-2021-051377	EHealth	using umbrella terms that refer to the use of technology as part of a broad range of caring services, strategies, and practices	eHealth-delivered exercise programmes
Andtfolk, M., Nyholm, L., Eide, H., & Fagerstrom, L. (2021). Humanoid robots in the care of older persons: A scoping review. Assistive Technology, PG-9, 9. https://doi.org/10.1080/10400435.2021.1880493	Robots (inkl. robopets)	Refers to technology in technological terms	Humanoid robots
Asl, A. M., Ulate, M. M., Martin, M. F., & van der Roest, H. (2022). Methodologies Used to Study the Feasibility, Usability, Efficacy, and Effectiveness of Social Robots For Elderly Adults: Scoping Review. Journal of Medical Internet Research, 24(8 PG-). https://doi.org/10.2196/37434	Robots (inkl. robopets)	Refers to technology in technological terms	Social Robots
Astasio-Picado, Á., Cobos-Moreno, P., Gómez-Martín, B., Verdú-Garcés, L., & Zabala-Baños, M. C. (2022). Efficacy of Interventions Based on the Use of Information and Communication Technologies for the Promotion of Active Aging. International Journal of Environmental Research and Public Health, 19(3 PG-). https://doi.org/10.3390/ijerph19031534	ICT	Refers to technology in technological terms	ICT for active ageing
Astell, A. (2013). Technology and Fun for a Happy Old Age. In A. Sixsmith & G. Gutman (Eds.), Technologies for Active Aging (pp. 169–187). Springer.	Assistive technologies	referring to its purpose for an individual's health	Assistive technologies
Bacanoiu, M. V, & Danoiu, M. (2022). New Strategies to Improve the Quality of Life for Normal Aging versus Pathological Aging. Journal of Clinical Medicine, 11(14 PG-). https://doi.org/10.3390/jcm11144207	telerehabilitation	Referring to the purpose of the technology in caring practices or services	telerehabilitation programs to improve QoL
Backonja, U., Chi, N. C., Choi, Y., Hall, A. K., Le, T., Kang, Y., & Demiris, G. (2016). Visualization approaches to support healthy aging: A systematic review. J Innov Health Inform, 23(3 PG-860), 860. https://doi.org/10.14236/jhi.v23i3.860	Data visualizations	Refers to technology in technological terms	data visualizations
Baig, M. M., Afifi, S., GholamHosseini, H., & Mirza, F. (2019). A Systematic Review of Wearable Sensors and IoT-Based Monitoring Applications for Older Adults - a Focus on Ageing Population and Independent Living. Journal of Medical Systems, 43(8 PG-11), 11. https://doi.org/10.1007/s10916-019-1365-7	Sensors	Refers to technology in technological terms	Wearable sensors; IoT based monitoring applications
Barakovic, S., Husic, J. B., van Hoof, J., Krejcar, O., Maresova, P., Akhtar, Z., & Melero, F. J. (2020). Quality of Life Framework for Personalised Ageing: A Systematic Review of ICT Solutions. International Journal of Environmental Research and Public Health, 17(8 PG-20), 20. https://doi.org/10.3390/ijerph17082940	ICT	Refers to technology in technological terms	ICT for quality of life
Barlow, J., Singh, D., Bayer, S., & Curry, R. (2007). A systematic review of the benefits of home telecare for frail elderly people and those with long-term conditions. Journal of Telemedicine and Telecare, 13(4 PG-172–179), 172–179. https://doi.org/10.1258/135763307780908058	telecare	using umbrella terms that refer to the use of technology as part of a broad range of caring services, strategies, and practices	telecare for frailty
Bastoni, S., Wrede, C., da Silva, M. C., Sanderman, R., Gaggioli, A., Braakman-Jansen, A., & Van Gemert-Pijnen, L. (2021). Factors Influencing Implementation of eHealth Technologies to Support Informal Dementia Care: Umbrella Review. JMIR Aging, 4(4 PG-18), 18. https://doi.org/10.2196/30841	EHealth	using umbrella terms that refer to the use of technology as part of a broad range of caring services, strategies, and practices	eHealth
Bedaf, S., Gelderblom, G. J., & De Witte, L. (2015). Overview and categorization of robots supporting independent living of elderly people: What activities do they support and how far have they developed. Assistive Technology, 27(2 PG-88–100), 88–100. https://doi.org/10.1080/10400435.2014.978916	Robots (inkl. robopets)	Refers to technology in technological terms	Robots (inkl. robopets)
Benoit-Dube, L., Jean, E. K., Aguilar, M. A., Zuniga, A. M., Bier, N., Couture, M., Lussier, M., Lajoie, X., & Belchior, P. (2020). What facilitates the acceptance of technology to promote social participation in later life? A systematic review. Disability and Rehabilitation-Assistive Technology, PG-11, 11. https://doi.org/10.1080/17483107.2020.1844320	Technology for social connectedness	referring to its purpose for an individual's health	technology to promote social participation
Bevilacqua, R., Casaccia, S., Cortellessa, G., Astell, A., Lattanzio, F., Corsonello, A., D’Ascoli, P., Paolini, S., Di Rosa, M., Rossi, L., & Maranesi, E. (2020). Coaching Through Technology: A Systematic Review into Efficacy and Effectiveness for the Ageing Population. International Journal of Environmental Research and Public Health, 17(16 PG-14), 14. https://doi.org/10.3390/ijerph17165930	Virtual coaches	Refers to technology in technological terms	Digital virtual agents for personalhealth coaching systems
Bhattarai, P., & Phillips, J. L. (2017). The role of digital health technologies in management of pain in older people: An integrative review. Archives of Gerontology and Geriatrics, 68(PG-14-24), 14–24. https://doi.org/10.1016/j.archger.2016.08.008	Technology for pain management	Referring to the purpose of the technology in caring practices or services	digital health technology for pain management
Bhidayasiri, R., Jitkritsadakul, O., Boonrod, N., Sringean, J., Calne, S. M., Hattori, N., & Hayashi, A. (2015). What is the evidence to support home environmental adaptation in Parkinson’s disease? A call for multidisciplinary interventions. Parkinsonism Relat Disord, 21(10 PG-1127–32), 1127–1132. https://doi.org/10.1016/j.parkreldis.2015.08.025	Robots (inkl. robopets)	Refers to technology in technological terms	healthcare robots
Bin Zaman, S., Khan, R. K., Evans, R. G., Thrift, A. G., Maddison, R., & Islam, S. M. S. (2022). Exploring Barriers to and Enablers of the Adoption of Information and Communication Technology for the Care of Older Adults With Chronic Diseases: Scoping Review. JMIR Aging, 5(1 PG-18), 18. https://doi.org/10.2196/25251	ICT	Refers to technology in technological terms	ICT for chronic diseases
Blackman, S., Matlo, C., Bobrovitskiy, C., Waldoch, A., Fang, M. L., Jackson, P., Mihailidis, A., Nygård, L., Astell, A., & Sixsmith, A. (2016). Ambient Assisted Living Technologies for Aging Well: A Scoping Review. Journal of Intelligent Systems, 25(1 PG-55–69), 55–69. https://doi.org/10.1515/jisys-2014-0136	Ambient assisted living (AAL)	using umbrella terms that broadly refer to the use of technology for ageing in place	Ambient assisted living (AAL) for cognitive impairment
Botsis, T., & Hartvigsen, G. (2008). Current status and future perspectives in telecare for elderly people suffering from chronic diseases. Journal of Telemedicine and Telecare, 14(4), 195–203. https://doi.org/10.1258/jtt.2008.070905	telecare	using umbrella terms that refer to the use of technology as part of a broad range of caring services, strategies, and practices	telecare for chronic disease
Brignell, M., Wootton, R., & Gray, L. (2007). The application of telemedicine to geriatric medicine. Age and Ageing, 36(4 PG-369–374), 369–374. https://doi.org/10.1093/ageing/afm045	telemedicine	using umbrella terms that refer to the use of technology as part of a broad range of caring services, strategies, and practices	telemedicine potential
Broadbent, E., Stafford, R., & MacDonald, B. (2009). Acceptance of Healthcare Robots for the Older Population: Review and Future Directions. International Journal of Social Robotics, 4(1), 319–330.	Robots (inkl. robopets)	Refers to technology in technological terms	healthcare robots
Brownsell, S., Aldred, H., & Hawley, M. S. (2007). The role of telecare in supporting the needs of elderly people. J Telemed Telecare, 13(6 PG-293–7), 293–297. https://doi.org/10.1258/135763307781644870	telecare	using umbrella terms that refer to the use of technology as part of a broad range of caring services, strategies, and practices	telecare for increased support and care
Budak, K. B., Atefi, G., Hoel, V., Laporte Uribe, F., Meiland, F., Teupen, S., Felding, S. A., & Roes, M. (2021). Can technology impact loneliness in dementia? A scoping review on the role of assistive technologies in delivering psychosocial interventions in long-term care. Disability and Rehabilitation: Assistive Technology, PG-.	Assistive technologies	referring to its purpose for an individual's health	Assistive technologies for psychosocial interventions in long-term care
Buyl, R., Beogo, I., Fobelets, M., Deletroz, C., Van Landuyt, P., Dequanter, S., Gorus, E., Bourbonnais, A., Bourbonnais, A., Giguère, A., Giguère, A., Giguère, A., Lechasseur, K., Gagnon, M. P., Gagnon, M. P., & Gagnon, M. P. (2020). E-Health interventions for healthy aging: A systematic review. Systematic Reviews, 9(1 PG-). https://doi.org/10.1186/s13643-020-01385-8	EHealth	using umbrella terms that refer to the use of technology as part of a broad range of caring services, strategies, and practices	eHealth for healthy ageing
Cajamarca, G., Herskovic, V., & Rossel, P. O. (2020). Enabling older adults’ health self-management through self-report and visualization—a systematic literature review†. Sensors (Switzerland), 20(15 PG-1–16), 1–16. https://doi.org/10.3390/s20154348	Mhealth	using umbrella terms that refer to the use of technology as part of a broad range of caring services, strategies, and practices	mhealth; data visualizations
Camp, N., Lewis, M., Hunter, K., Johnston, J., Zecca, M., Di Nuovo, A., & Magistro, D. (2020). Technology Used to Recognize Activities of Daily Living in Community-Dwelling Older Adults. Int J Environ Res Public Health, 18(1 PG-). https://doi.org/10.3390/ijerph18010163	Sensors	Refers to technology in technological terms	ADL Monitoring
Carroll, S., Kobayashi, K., Cervantes, M. N., Freeman, S., Saini, M., & Tracey, S. (2021). Supporting Healthy Aging through the Scale-Up, Spread, and Sustainability of Assistive Technology Implementation: A Rapid Realist Review of Participatory Co-Design for Assistive Technology with Older Adults. Gerontology and Geriatric Medicine, 7(PG-10), 10. https://doi.org/10.1177/23337214211023269	Assistive technologies	referring to its purpose for an individual's health	Assistive technologies for healthy ageing
Carswell, W., McCullagh, P. J., Augusto, J. C., Martin, S., Mulvenna, M. D., Zheng, H., Wang, H. Y., Wallace, J. G., McSorley, K., Taylor, B., & Jeffers, W. P. (2009). A review of the role of assistive technology for people with dementia in the hours of darkness. Technology and Health Care, 17(4 PG-281–304), 281–304. https://doi.org/10.3233/THC-2009-0553	Assistive technologies	referring to its purpose for an individual's health	Assistive technologies for dementia
Carver, L. F., & Mackinnon, D. (2020). Health Applications of Gerontechnology, Privacy, and Surveillance: A Scoping Review. Surveillance & Society, 18(2 PG-216–230), 216–230.	Sensors	Refers to technology in technological terms	Wearable sensors; Ambient assisted living
Chalfont, G., Mateus, C., Varey, S., & Milligan, C. (2021). Self-efficacy of older people using technology to self-manage COPD, hypertension, heart failure, or dementia at home: An overview of systematic reviews. Gerontologist, 61(6 PG-318–334), E318–E334. https://doi.org/10.1093/geront/gnaa045	telehealth	using umbrella terms that refer to the use of technology as part of a broad range of caring services, strategies, and practices	Telehealth technology for self-management of long-term conditions
Chan, D. K. Y., Chan, L. K. M., Kuang, Y. M., Le, M. N. V, & Celler, B. (2021). Digital care technologies in people with dementia living in long-term care facilities to prevent falls and manage behavioural and psychological symptoms of dementia: a systematic review. European Journal of Ageing, PG-. https://doi.org/10.1007/s10433-021-00627-5	Technology for falls	referring to its purpose for an individual's health	Digital technology for fall prevention
Chan, J. K. Y., Klainin-Yobas, P., Chi, Y., Gan, J. K. E., Chow, G., & Wu, X. V. (2021). The effectiveness of e-interventions on fall, neuromuscular functions and quality of life in community-dwelling older adults: A systematic review and meta-analysis. International Journal of Nursing Studies, 113(PG-). https://doi.org/10.1016/j.ijnurstu.2020.103784	E-interventions	using umbrella terms that refer to the use of technology as part of a broad range of caring services, strategies, and practices	e-interventions for falls
Chan, M., Campo, E., Estève, D., & Fourniols, J. Y. (2009). Smart homes - Current features and future perspectives. Maturitas, 64(2 PG-90–97), 90–97. https://doi.org/10.1016/j.maturitas.2009.07.014	Smart environments (inc smart homes and smart furniture)	Refers to technology in technological terms	Smart homes
Changizi, M., & Kaveh, M. H. (2017). Effectiveness of the mHealth technology in improvement of healthy behaviors in an elderly population-a systematic review. Mhealth, 3(PG-51), 51. https://doi.org/10.21037/mhealth.2017.08.06	Mhealth	using umbrella terms that refer to the use of technology as part of a broad range of caring services, strategies, and practices	mHealth for improvement of health behaviours
Chaudhuri, S., Thompson, H., & Demiris, G. (2014). Fall detection devices and their use with older adults: A systematic review. Journal of Geriatric Physical Therapy, 37(4 PG-178–196), 178–196. https://doi.org/10.1519/JPT.0b013e3182abe779	Technology for falls	referring to its purpose for an individual's health	Fall detection devices
Chelongar, K., & Ajami, S. (2021). Using active information and communication technology for elderly homecare services: A scoping review. Home Health Care Services Quarterly, 40(1 PG-93–104), 93–104. https://doi.org/10.1080/01621424.2020.1826381	ICT	Refers to technology in technological terms	Active ICT
Chiarini, G., Ray, P., Akter, S., Masella, C., & Ganz, A. (2013). MHealth technologies for chronic diseases and elders: A systematic review. IEEE Journal on Selected Areas in Communications, 31(9), 6–18. https://doi.org/10.1109/JSAC.2013.SUP.0513001	Mhealth	using umbrella terms that refer to the use of technology as part of a broad range of caring services, strategies, and practices	mHealth for chronic diseases
Choi, H. K., & Lee, S. H. (2021). Trends and effectiveness of ict interventions for the elderly to reduce loneliness: A systematic review. Healthcare (Switzerland), 9(3 PG-). https://doi.org/10.3390/healthcare9030293	ICT	Refers to technology in technological terms	ICT interventions to reduce loneliness
Choukou, M. A., Maddahi, A., Polyvyana, A., & Monnin, C. (2021). Digital health technology for Indigenous older adults: A scoping review. International Journal of Medical Informatics, 148(PG-). https://doi.org/10.1016/j.ijmedinf.2021.104408	telehealth	using umbrella terms that refer to the use of technology as part of a broad range of caring services, strategies, and practices	telehealth for indigenous older adults
Choukou, M. A., Polyvyana, A., Sakamoto, Y., & Osterreicher, A. (2021). Ambient assisted living technologies to support older adults’ health and wellness: a systematic mapping review. European Review for Medical and Pharmacological Sciences, 25(12 PG-4289–4307), 4289–4307. https://doi.org/10.26355/eurrev_202106_26135	Ambient assisted living (AAL)	using umbrella terms that broadly refer to the use of technology for ageing in place	Ambient assisted living (AAL)
Choukou, M. A., Shortly, T., Leclerc, N., Freier, D., Lessard, G., Demers, L., & Auger, C. (2021). Evaluating the acceptance of ambient assisted living technology (AALT) in rehabilitation: A scoping review. International Journal of Medical Informatics, 150(PG-). https://doi.org/10.1016/j.ijmedinf.2021.104461	Ambient assisted living (AAL)	using umbrella terms that broadly refer to the use of technology for ageing in place	Ambient assisted living (AAL) for rehabilitation
Christensen, L. F., Moller, A. M., Hansen, J. P., Nielsen, C. T., & Gildberg, F. A. (2020). Patients’ and providers’ experiences with video consultations used in the treatment of older patients with unipolar depression: A systematic review. Journal of Psychiatric and Mental Health Nursing, 27(3 PG-258–271), 258–271. https://doi.org/10.1111/jpm.12574	Video	Refers to technology in technological terms	video consultations
Chung, J., Demiris, G., & Thompson, H. J. (2016). Ethical Considerations Regarding the Use of Smart Home Technologies for Older Adults: An Integrative Review. Annual Review of Nursing Research, 34(PG-155-181), 155–181. https://doi.org/10.1891/0739-6686.34.155	Smart environments (inc smart homes and smart furniture)	Refers to technology in technological terms	smart homes
Cicirelli, G., Marani, R., Petitti, A., Milella, A., & D’Orazio, T. (2021). Ambient Assisted Living: A Review of Technologies, Methodologies and Future Perspectives for Healthy Aging of Population. Sensors (Basel), 21(10 PG-). https://doi.org/10.3390/s21103549	Ambient assisted living (AAL)	using umbrella terms that broadly refer to the use of technology for ageing in place	Ambient assisted living (AAL) for independent living
Climent-Pérez, P., Spinsante, S., Mihailidis, A., & Florez-Revuelta, F. (2020). A review on video-based active and assisted living technologies for automated lifelogging. Expert Systems with Applications, 139(PG-). https://doi.org/10.1016/j.eswa.2019.112847	Video	Refers to technology in technological terms	video-based active and assisted living technologies
Connelly, K., Ur Rehman Laghari, K., Mokhtari, M., & Falk, T. H. (2014). Approaches to understanding the impact of technologies for aging in place: A mini-review. Gerontology, 60(3 PG-282–288), 282–288. https://doi.org/10.1159/000355644	ICT	Refers to technology in technological terms	ICT for ageing in place
Corbett, C. F., Wright, P. J., Jones, K., & Parmer, M. (2021). Voice-Activated Virtual Home Assistant Use and Social Isolation and Loneliness Among Older Adults: Mini Review. Frontiers in Public Health, 9(PG-6), 6. https://doi.org/10.3389/fpubh.2021.742012	Virtual assistant	Refers to technology in technological terms	Voice-Activated Virtual Home Assistant
Cruz, A. M., Monsalve, L., Ladurner, A. M., Jaime, L. F., Wang, D., & Quiroga, D. A. (2021). Information and communication technologies for managing frailty: A systematic literature review. Aging and Disease, 12(3 PG-914–933), 914–933. https://doi.org/10.14336/AD.2020.1114	ICT	Refers to technology in technological terms	ICT for managing frailty
D’Onofrio, G., Sancarlo, D., Ricciardi, F., Panza, F., Seripa, D., Cavallo, F., Giuliani, F., & Greco, A. (2017). Information and Communication Technologies for the Activities of Daily Living in Older Patients with Dementia: A Systematic Review. Journal of Alzheimer’s Disease, 57(3 PG-927–935), 927–935. https://doi.org/10.3233/JAD-161145	ICT	Refers to technology in technological terms	ICT for ADL
Dada, S., van der Walt, C., May, A. A., & Murray, J. (2022). Intelligent assistive technology devices for persons with dementia: A scoping review. Assistive Technology, PG-14, 14. https://doi.org/10.1080/10400435.2021.1992540	Assistive technologies; Artificial intelligence (AI)	referring to its purpose for an individual's health	Assistive technology (AT) and AI for dementia
Dahler, A. M., Rasmussen, D. M., & Andersen, P. T. (2016). Meanings and experiences of assistive technologies in everyday lives of older citizens: a meta-interpretive review. Disabil Rehabil Assist Technol, 11(8 PG-619–29), 619–629. https://doi.org/10.3109/17483107.2016.1151950	Assistive technologies	referring to its purpose for an individual's health	Assistive technologies
Dahlke, D. V, & Ory, M. G. (2020). Emerging Issues of Intelligent Assistive Technology Use Among People With Dementia and Their Caregivers: A US Perspective. Frontiers in Public Health, 8(PG-7), 7. https://doi.org/10.3389/fpubh.2020.00191	Assistive technologies; Artificial intelligence (AI)	referring to its purpose for an individual's health	Intelligent Assistive Technology for dementia
Damant, J., Knapp, M., Freddolino, P., & Lombard, D. (2017). Effects of digital engagement on the quality of life of older people. Health and Social Care in the Community, 25(6 PG-1679–1703), 1679–1703. https://doi.org/10.1111/hsc.12335	ICT	Refers to technology in technological terms	(ICT) for quality of life (Internet; mobile phones; computers)
Dang, S., Dimmick, S., & Kelkar, G. (2009). Evaluating the evidence base for the use of home telehealth remote monitoring in elderly with heart failure. Telemedicine Journal and E-Health : The Official Journal of the American Telemedicine Association, 15(8 PG-783–796), 783–796. https://doi.org/10.1089/tmj.2009.0028	telehealth	using umbrella terms that refer to the use of technology as part of a broad range of caring services, strategies, and practices	home telehealth remote monitoring for hearth failure
Daniel, K. M., Cason, C. L., & Ferrell, S. (2009). Emerging technologies to enhance the safety of older people in their homes. Geriatr Nurs, 30(6 PG-384–389), 384–389. https://doi.org/10.1016/j.gerinurse.2009.08.010	Technology for safety	referring to its purpose for an individual's health	technologies to enhance the safety of older people in their homes
Dawson, A., Bowes, A., Kelly, F., Velzke, K., & Ward, R. (2015). Evidence of what works to support and sustain care at home for people with dementia: a literature review with a systematic approach. BMC Geriatr, 15(PG-59), 59. https://doi.org/10.1186/s12877-015-0053-9	Technology for dementia	referring to its purpose for an individual's health	technology for dementia
de Araujo, B. S., Fantinato, M., Peres, S. M., de Melo, R. C., Batistoni, S. S. T., Cachioni, M., & Hung, P. C. K. (2021). Effects of social robots on depressive symptoms in older adults: a scoping review. Library Hi Tech, PG-19, 19. https://doi.org/10.1108/lht-09-2020-0244	Robots (inkl. robopets)	Refers to technology in technological terms	social robots for depressive symptoms
Demiris, G., & Hensel, B. K. (2008). Technologies for an aging society: a systematic review of “smart home” applications. Yearbook of Medical Informatics, PG-33-40, 33–40. https://doi.org/10.1055/s-0038-1638580	Smart environments (inc smart homes and smart furniture)	Refers to technology in technological terms	smart homes for improving QoL, independence and emergencies
Dequanter, S., Gagnon, M. P., Ndiaye, M. A., Gorus, E., Fobelets, M., Giguère, A., Bourbonnais, A., & Buyl, R. (2021). The Effectiveness of e-Health Solutions for Aging with Cognitive Impairment: A Systematic Review. Gerontologist, 61(7 PG-373–394), E373–E394. https://doi.org/10.1093/geront/gnaa065	EHealth	using umbrella terms that refer to the use of technology as part of a broad range of caring services, strategies, and practices	e-Health Solutions for Aging with Cognitive Impairment
Diener, J., Rayling, S., Bezold, J., Krell-Roesch, J., Woll, A., & Wunsch, K. (2022). Effectiveness and Acceptability of e- and m-Health Interventions to Promote Physical Activity and Prevent Falls in Nursing Homes—A Systematic Review. Frontiers in Physiology, 13(PG-). https://doi.org/10.3389/fphys.2022.894397	EHealth; Mhealth	using umbrella terms that refer to the use of technology as part of a broad range of caring services, strategies, and practices	e- and m-Health Interventions to Promote Physical Activity and Prevent Falls
Dino, M. J. S., Davidson, P. M., Dion, K. W., Szanton, S. L., & Ong, I. L. (2022). Nursing and human-computer interaction in healthcare robots for older people: An integrative review. International Journal of Nursing Studies Advances, 4(PG-). https://doi.org/10.1016/j.ijnsa.2022.100072	Robots (inkl. robopets)	Refers to technology in technological terms	healthcare robots
Doraiswamy, S., Jithesh, A., Mamtani, R., Abraham, A., & Cheema, S. (2021). Telehealth use in geriatrics care during the covid-19 pandemic—a scoping review and evidence synthesis. International Journal of Environmental Research and Public Health, 18(4 PG-1–17), 1–17. https://doi.org/10.3390/ijerph18041755	Telehealth	using umbrella terms that refer to the use of technology as part of a broad range of caring services, strategies, and practices	Telehealth
Dunham, M., Bonacaro, A., Schofield, P., Bacon, L., Spyridonis, F., & Mehrpouya, H. (2021). Smartphone applications designed to improve older people’s chronic pain management: An integrated systematic review. Geriatrics (Switzerland), 6(2 PG-). https://doi.org/10.3390/geriatrics6020040	Smartphone applications	Refers to technology in technological terms	Smartphone applications for pain management
Ehn, M., Richardson, M. X., Landerdahl Stridsberg, S., Redekop, K., & Wamala-Andersson, S. (2021). Mobile Safety Alarms Based on GPS Technology in the Care of Older Adults: Systematic Review of Evidence Based on a General Evidence Framework for Digital Health Technologies. J Med Internet Res, 23(10 PG-e27267), e27267. https://doi.org/10.2196/27267	GPS	Refers to technology in technological terms	GPS alarms
El Jamal, N., Abi-Saleh, B., & Isma’eel, H. (2021). Advances in telemedicine for the management of the elderly cardiac patient. Journal of Geriatric Cardiology, 18(9 PG-759–767), 759–767. https://doi.org/10.11909/j.issn.1671-5411.2021.09.004	telemedicine	using umbrella terms that refer to the use of technology as part of a broad range of caring services, strategies, and practices	telemedicine for cardiology
El Kamali, M., Angelini, L., Caon, M., Carrino, F., Rocke, C., Guye, S., Rizzo, G., Mastropietro, A., Sykora, M., Elayan, S., Kniestedt, I., Ziylan, C., Lettieri, E., Abou Khaled, O., & Mugellini, E. (2020). Virtual Coaches for Older Adults’ Wellbeing: A Systematic Review. IEEE Access, 8(PG-101884-101902), 101884–101902. https://doi.org/10.1109/access.2020.2996404	Virtual coaches	Refers to technology in technological terms	Virtual Coaches; e-coaches
Elbaz, S., Cinalioglu, K., Sekhon, K., Gruber, J., Rigas, C., Bodenstein, K., Naghi, K., Lavin, P., Greenway, K. T., Vahia, I., Rej, S., & Sekhon, H. (2021). A Systematic Review of Telemedicine for Older Adults With Dementia During COVID-19: An Alternative to In-person Health Services? Frontiers in Neurology, 12(PG-). https://doi.org/10.3389/fneur.2021.761965	telemedicine	using umbrella terms that refer to the use of technology as part of a broad range of caring services, strategies, and practices	Telemedicine for dementia
Elhady, N. E., & Provost, J. (2018). A systematic survey on sensor failure detection and fault-tolerance in ambient assisted living. Sensors (Switzerland), 18(7 PG-). https://doi.org/10.3390/s18071991	Ambient assisted living (AAL)	using umbrella terms that broadly refer to the use of technology for ageing in place	AAL systems equipped with non-intrusive binary sensors
Engelsma, T., Jaspers, M. W. M., & Peute, L. W. (2021). Considerate mHealth design for older adults with Alzheimer’s disease and related dementias (ADRD): A scoping review on usability barriers and design suggestions. International Journal of Medical Informatics, 152(PG-). https://doi.org/10.1016/j.ijmedinf.2021.104494	Mhealth	using umbrella terms that refer to the use of technology as part of a broad range of caring services, strategies, and practices	mhealth for alzheimers
Esfandiari, E., Miller, W. C., & Ashe, M. C. (2021). The Effect of Telehealth Interventions on Function and Quality of Life for Older Adults with Pre-Frailty or Frailty: A Systematic Review and Meta-Analysis. Journal of Applied Gerontology, 40(11 PG-1649–1658), 1649–1658. https://doi.org/10.1177/0733464820983630	telehealth	using umbrella terms that refer to the use of technology as part of a broad range of caring services, strategies, and practices	telehealth for QoL and frailty
Fadzil, N. H. M., Shahar, S., Rajikan, R., Singh, D. K. A., Ludin, A. F. M., Subramaniam, P., Ibrahim, N., Vanoh, D., & Ali, N. M. (2022). A Scoping Review for Usage of Telerehabilitation among Older Adults with Mild Cognitive Impairment or Cognitive Frailty. International Journal of Environmental Research and Public Health, 19(7 PG-). https://doi.org/10.3390/ijerph19074000	Telerehabilitation	Referring to the purpose of the technology in caring practices or services	Telerehabilitation for cognitive frailty
Faieta, J., Sheehan, J., & DiGiovine, C. (2022). Mhealth interventions to improve health and quality of life related outcomes for informal dementia caregivers: A scoping review. Assistive Technology, 34(3 PG-362–374), 362–374. https://doi.org/10.1080/10400435.2020.1829174	Mhealth	using umbrella terms that refer to the use of technology as part of a broad range of caring services, strategies, and practices	Mhealth for dementia
Fakontis, C., Iakovidis, P., Lytras, D., Kasimis, K., Kottaras, A., & Chasapis, G. (2022). The Efficacy of Telerehabilitation in Older Adults after a Hip Injury: A Narrative Review. Critical Reviews in Physical and Rehabilitation Medicine, 34(1 PG-17–28), 17–28. https://doi.org/10.1615/CritRevPhysRehabilMed.2022042895	Telerehabilitation	Referring to the purpose of the technology in caring practices or services	Telerehabilitation
Fares, N., Sherratt, R. S., & Elhajj, I. H. (2021). Directing and Orienting ICT Healthcare Solutions to Address the Needs of the Aging Population. Healthcare (Basel), 9(2 PG-). https://doi.org/10.3390/healthcare9020147	ICT	Refers to technology in technological terms	ICT for quality of life
Fatehi, F., Jahedi, F., Tay-Kearney, M. L., & Kanagasingam, Y. (2020). Teleophthalmology for the elderly population: A review of the literature. International Journal of Medical Informatics, 136(PG-). https://doi.org/10.1016/j.ijmedinf.2020.104089	Teleophthalmology	Referring to the purpose of the technology in caring practices or services	Teleophthalmology
Fischer, B., Peine, A., & Ostlund, B. (2020). The Importance of User Involvement: A Systematic Review of Involving Older Users in Technology Design. Gerontologist, 60(7 PG-513–523), E513–E523. https://doi.org/10.1093/geront/gnz163	Technology for older people	using umbrella terms that broadly refer to the use of technology for ageing in place	Technology for older people
Fischer, S. H., David, D., Crotty, B. H., Dierks, M., & Safran, C. (2014). Acceptance and use of health information technology by community-dwelling elders. International Journal of Medical Informatics, 83(9 PG-624–635), 624–635. https://doi.org/10.1016/j.ijmedinf.2014.06.005	Technology for health information	Referring to the purpose of the technology in caring practices or services	health information technology
Foster, M. V, & Sethares, K. A. (2014). Facilitators and barriers to the adoption of telehealth in older adults: An integrative review. CIN - Computers Informatics Nursing, 32(11), 523–533. https://doi.org/10.1097/CIN.0000000000000105	telehealth	using umbrella terms that refer to the use of technology as part of a broad range of caring services, strategies, and practices	telehealth for chronic illness
Fotteler, M. L., Muhlbauer, V., Brefka, S., Mayer, S., Kohn, B., Holl, F., Swoboda, W., Gaugisch, P., Risch, B., Denkinger, M., & Dallmeier, D. (2022). The Effectiveness of Assistive Technologies for Older Adults and the Influence of Frailty: Systematic Literature Review of Randomized Controlled Trials. JMIR Aging, 5(2 PG-17), 17. https://doi.org/10.2196/31916	Assistive technologies	referring to its purpose for an individual's health	Assistive technologies for frailty
Frennert, S., & Ostlund, B. (2014). Review: Seven Matters of Concern of Social Robots and Older People. International Journal of Social Robotics, 6(2 PG-299–310), 299–310. https://doi.org/10.1007/s12369-013-0225-8	Robots (inkl. robopets)	Refers to technology in technological terms	Social robots
Frischer, R., Krejcar, O., Maresova, P., Fadeyi, O., Selamat, A., Kuca, K., Tomsone, S., Teixeira, J. P., Madureira, J., & Melero, F. J. (2020). Commercial ICT smart solutions for the elderly: State of the art and future challenges in the smart furniture sector. Electronics (Switzerland), 9(1 PG-). https://doi.org/10.3390/electronics9010149	ICT	Refers to technology in technological terms	ICT smart solutions including smart furniture
Garcon, L., Khasnabis, C., Walker, L., Nakatani, Y., Lapitan, J., Borg, J., Ross, A., & Berumen, A. V. (2016). Medical and Assistive Health Technology: Meeting the Needs of Aging Populations. Gerontologist, 56(PG-S293-S302), S293–S302. https://doi.org/10.1093/geront/gnw005	Assistive technologies	referring to its purpose for an individual's health	Medical and Assistive Technology for healthy ageing
Garnett, A., Northwood, M., Ting, J., & Sangrar, R. (2022). mHealth Interventions to Support Caregivers of Older Adults: Equity-Focused Systematic Review. JMIR Aging, 5(3 PG-). https://doi.org/10.2196/33085	Mhealth	using umbrella terms that refer to the use of technology as part of a broad range of caring services, strategies, and practices	mHealth for caregivers
Gaspar, A. G. M., & Lapão, L. V. (2021). eHealth for Addressing Balance Disorders in the Elderly: Systematic Review. Journal of Medical Internet Research, 23(4 PG-e22215), e22215. https://doi.org/10.2196/22215	EHealth	using umbrella terms that refer to the use of technology as part of a broad range of caring services, strategies, and practices	eHealth for balance orders
Gasteiger, N., Loveys, K., Law, M., & Broadbent, E. (2021). Friends from the future: A scoping review of research into robots and computer agents to combat loneliness in older people. Clinical Interventions in Aging, 16(PG-941-971), 941–971. https://doi.org/10.2147/CIA.S282709	Robots (inkl. robopets)	Refers to technology in technological terms	computer agents and Robots for loneliness
Gawronska, K., & Lorkowski, J. (2021). Smart homes for the older population: Particularly important during the COVID-19 outbreak. Reumatologia, 59(1 PG-41–46), 41–46. https://doi.org/10.5114/reum.2021.103939	Smart environments (inc smart homes and smart furniture)	Refers to technology in technological terms	smart home solutions for the diagnosis and prevention of falls
Getson, C., & Nejat, G. (2021). Socially assistive robots helping older adults through the pandemic and life after covid‐19. Robotics, 10(3 PG-). https://doi.org/10.3390/robotics10030106	Robots (inkl. robopets)	Refers to technology in technological terms	Socially assistive robots
Gettel, C. J., Chen, K., & Goldberg, E. M. (2021). Dementia Care, Fall Detection, and Ambient-Assisted Living Technologies Help Older Adults Age in Place: A Scoping Review. Journal of Applied Gerontology, 40(12 PG-1893–1902), 1893–1902. https://doi.org/10.1177/07334648211005868	Ambient assisted living (AAL)	using umbrella terms that broadly refer to the use of technology for ageing in place	Ambient-Assisted Living Technologies for fall detection and dementia care
Ghafurian, M., Hoey, J., & Dautenhahn, K. (2021). Social Robots for the Care of Persons with Dementia: A Systematic Review. Acm Transactions on Human-Robot Interaction, 10(4 PG-31), 31. https://doi.org/10.1145/3469653	Robots (inkl. robopets)	Refers to technology in technological terms	Robots for dementia
Ghani, Z., Jarl, J., Berglund, J. S., Andersson, M., & Anderberg, P. (2020). The cost-effectiveness of mobile health (Mhealth) interventions for older adults: Systematic review. International Journal of Environmental Research and Public Health, 17(15 PG-1–13), 1–13. https://doi.org/10.3390/ijerph17155290	Mhealth	using umbrella terms that refer to the use of technology as part of a broad range of caring services, strategies, and practices	mHealth
Giannakopoulou, K. M., Roussaki, I., & Demestichas, K. (2022). Internet of Things Technologies and Machine Learning Methods for Parkinson’s Disease Diagnosis, Monitoring and Management: A Systematic Review. Sensors (Basel), 22(5 PG-). https://doi.org/10.3390/s22051799	Machine learning; Internet of things (IoT)	Refers to technology in technological terms	IoT Internet of Things Technologies; machine learning for parkinsons
Gochoo, M., Alnajjar, F., Tan, T. H., & Khalid, S. (2021). Towards privacy‐preserved aging in place: A systematic review. Sensors, 21(9 PG-). https://doi.org/10.3390/s21093082	Smart environments (inc smart homes and smart furniture)	Refers to technology in technological terms	smart-home solutions for preservation of privacy
Gokalp, H., & Clarke, M. (2013). Monitoring activities of daily living of the elderly and the potential for its use in telecare and telehealth: A review. Telemedicine and E-Health, 19(12 PG-910–923), 910–923. https://doi.org/10.1089/tmj.2013.0109	Telecare; Telehealth	using umbrella terms that refer to the use of technology as part of a broad range of caring services, strategies, and practices	tele-monitoring activities of daily living (ADL); telehealth; telecare
Goodarzi, Z., Holroyd-Leduc, J., Seitz, D., Ismail, Z., Kirkham, J., Wu, P., Fox, L., Hykaway, W., Grossman, L., Ewa, V., Veroniki, A. A., Tricco, A. C., Straus, S., & Watt, J. (2022). Efficacy of virtual interventions for reducing symptoms of depression in community-dwelling older adults: a systematic review. International Psychogeriatrics, PG-11, 11. https://doi.org/10.1017/s1041610222000412	Technology for mental healthcare	referring to its purpose for an individual's health	virtual interventions for reducing symptoms of depression
Gordon, L. A. N. (2018). Assessment of smart watches for management of non-communicable diseases in the ageing population: A systematic review. Geriatrics (Switzerland), 3(3 PG-). https://doi.org/10.3390/geriatrics3030056	Smart watches	Refers to technology in technological terms	smart watches; personal alarms; monitoring tools
Graybill, E. M., McMeekin, P., & Wildman, J. (2014). Can aging in place be cost effective? A systematic review. PLoS ONE, 9(7 PG-). https://doi.org/10.1371/journal.pone.0102705	Assisted living technologies (ALTs)	using umbrella terms that broadly refer to the use of technology for ageing in place	assisted living technologies (ALTs)
Griffith, L., Sohel, N., Walker, K., Jiang, Y., Mao, Y., Hopkins, D., & Raina, P. (2012). Consumer products and fall-related injuries in seniors. Can J Public Health, 103(5 PG-e332-7), e332-7. https://doi.org/10.1007/bf03404436	Technology for falls	referring to its purpose for an individual's health	consumer products for falls
Groom, L. L., McCarthy, M. M., Stimpfel, A. W., & Brody, A. A. (2021). Telemedicine and Telehealth in Nursing Homes: An Integrative Review. J Am Med Dir Assoc, 22(9 PG-1784-1801.e7), 1784-1801.e7. https://doi.org/10.1016/j.jamda.2021.02.037	telemedicine; telehealth	using umbrella terms that refer to the use of technology as part of a broad range of caring services, strategies, and practices	telemedicine and telehealth for nursing homes
Grossman, J. T., Frumkin, M. R., Rodebaugh, T. L., & Lenze, E. J. (2020). MHealth Assessment and Intervention of Depression and Anxiety in Older Adults. Harvard Review of Psychiatry, 28(3 PG-203–214), 203–214. https://doi.org/10.1097/HRP.0000000000000255	Mhealth	using umbrella terms that refer to the use of technology as part of a broad range of caring services, strategies, and practices	Mhealth for depression
Guerra, S., Rosa, C., Sousa, L., Neves, A., Pestana, G., Hernández, M. J., Losada, R., Pires, S., & Ribeiro, O. (2022). The Use of Robotic Pets by Community-Dwelling Older Adults: A Scoping Review. International Journal of Social Robotics, 14(6 PG-1481–1492), 1481–1492. https://doi.org/10.1007/s12369-022-00892-z	Robots (inkl. robopets)	Refers to technology in technological terms	Robotic pets for behavioral and psychological symptoms of dementia
Guo, Y., & Albright, D. (2018). The effectiveness of telehealth on self-management for older adults with a chronic condition: A comprehensive narrative review of the literature. Journal of Telemedicine and Telecare, 24(6), 392–403. https://doi.org/10.1177/1357633X17706285	telehealth	using umbrella terms that refer to the use of technology as part of a broad range of caring services, strategies, and practices	telehealth for selfmanagement of chronic conditions
Haimi, M., & Gesser-Edelsburg, A. (2022). Application and implementation of telehealth services designed for the elderly population during the COVID-19 pandemic: A systematic review. Health Informatics Journal, 28(1 PG-34), 34. https://doi.org/10.1177/14604582221075561	telehealth	using umbrella terms that refer to the use of technology as part of a broad range of caring services, strategies, and practices	telehealth for Covid-19
Halim, I., Umar, R. Z. R., Saptari, A., & Padmanathan, V. (2020). A Review on Design Parameters of Hand-operated Product that Influence Hand Grip of Senior Citizen. International Journal of Integrated Engineering, 12(4 PG-191–209), 191–209.	Technology for frailty	referring to its purpose for an individual's health	hand-operated products that influence hand grip
Haralambous, B., Subramaniam, S., Hwang, K., Dow, B., & LoGiudice, D. (2019). A narrative review of the evidence regarding the use of telemedicine to deliver video-interpreting during dementia assessments for older people. Asia Pac Psychiatry, 11(3 PG-e12355), e12355. https://doi.org/10.1111/appy.12355	telemedicine	using umbrella terms that refer to the use of technology as part of a broad range of caring services, strategies, and practices	telemedicine for video-interpretation during dementia assessments
Harerimana, B., Forchuk, C., & O’Regan, T. (2019). The use of technology for mental healthcare delivery among older adults with depressive symptoms: A systematic literature review. International Journal of Mental Health Nursing, 28(3 PG-657–670), 657–670. https://doi.org/10.1111/inm.12571	Technology for mental healthcare	referring to its purpose for an individual's health	technology for mental healthcare delivery
Hasan Sapci, A., & Aylin Sapci, H. (2019). Innovative assisted living tools, remote monitoring technologies, artificial intelligence-driven solutions, and robotic systems for aging societies: Systematic review. JMIR Aging, 2(2 PG-). https://doi.org/10.2196/15429	Remote monitoring technology; Artificial intelligence (AI); Robots (inkl. robopets)	Referring to the purpose of the technology in caring practices or services	Innovative assisted living tools, remote monitoring technologies, artificial intelligence-driven solutions, and robotic systems
He, Y., He, Q., & Liu, Q. (2022). Technology Acceptance in Socially Assistive Robots: Scoping Review of Models, Measurement, and Influencing Factors. J Healthc Eng, 2022(PG-6334732), 6334732. https://doi.org/10.1155/2022/6334732	Robots (inkl. robopets)	Refers to technology in technological terms	Socially Assistive Robots
Hechinger, M., Hentschel, D., Aumer, C., & Rester, C. (2022). A Conceptual Model of Experiences With Digital Technologies in Aging in Place: Qualitative Systematic Review and Meta-synthesis. JMIR Aging, 5(3 PG-e34872), e34872. https://doi.org/10.2196/34872	Technology for chronic illnesses	referring to its purpose for an individual's health	Digital Technologies for ageing in place with chronic illnesses
Hennessy, J. L., & Rodrigues, A. (2019). Economic impacts of changing technologies on New Zealand homecare delivery. Journal of Enabling Technologies, 13(3 PG-188–200), 188–200. https://doi.org/10.1108/JET-11-2018-0055	Technology for older people	using umbrella terms that broadly refer to the use of technology for ageing in place	Technology for older people
Herrera, E. P. (2017). Location-based technologies for supporting elderly pedestrian in “getting lost” events. Disability and Rehabilitation-Assistive Technology, 12(4 PG-315–323), 315–323. https://doi.org/10.1080/17483107.2016.1181799	GPS	Refers to technology in technological terms	GPS
Hirt, J., Ballhausen, N., Hering, A., Kliegel, M., Beer, T., & Meyer, G. (2021). Social Robot Interventions for People with Dementia: A Systematic Review on Effects and Quality of Reporting. Journal of Alzheimers Disease, 79(2 PG-773–792), 773–792. https://doi.org/10.3233/jad-200347	Robots (inkl. robopets)	Refers to technology in technological terms	Robots (inkl. robopets)
Hirt, J., Burgstaller, M., Zeller, A., & Beer, T. (2019). Needs of people with dementia and their informal caregivers concerning assistive technologies A scoping review. Pflege, 32(6 PG-295–304), 295–304. https://doi.org/10.1024/1012-5302/a000682	Assistive technologies	referring to its purpose for an individual's health	Assistive technologies for dementia
Hirvonen, N., Enwald, H., Kansakoski, H., Eriksson-Backa, K., Nguyen, H., Huhta, A. M., & Huvila, I. (2020). Older adults’ views on eHealth services: a systematic review of scientific journal articles. International Journal of Medical Informatics, 135(PG-15), 15. https://doi.org/10.1016/j.ijmedinf.2019.104031	EHealth	using umbrella terms that refer to the use of technology as part of a broad range of caring services, strategies, and practices	consumer eHealth services
Hofmann, B. (2013). Ethical challenges with welfare technology: a review of the literature. Science and Engineering Ethics, 19(2), 389–406.	Welfare technology	using umbrella terms that broadly refer to the use of technology for ageing in place	Welfare technology
Holthe, T., Halvorsrud, L., Karterud, D., Hoel, K. A., & Lund, A. (2018). Usability and acceptability of technology for community-dwelling older adults with mild cognitive impairment and dementia: A systematic literature review. Clinical Interventions in Aging, 13(PG-863-886), 863–886. https://doi.org/10.2147/CIA.S154717	Technology for dementia	referring to its purpose for an individual's health	Technology for older people with dementia
Holthe, T., Halvorsrud, L., & Lund, A. (2022). Digital Assistive Technology to Support Everyday Living in Community-Dwelling Older Adults with Mild Cognitive Impairment and Dementia. Clin Interv Aging, 17(PG-519-544), 519–544. https://doi.org/10.2147/cia.S357860	Assistive technologies	referring to its purpose for an individual's health	Assistive technologies for dementia
Huisman, C., Huisman, E., & Kort, H. (2022). Technological Applications Contributing to Relieve Care Burden or to Sleep of Caregivers and People With Dementia: A Scoping Review From the Perspective of Social Isolation. Frontiers in Public Health, 10(PG-14), 14. https://doi.org/10.3389/fpubh.2022.797176	Technology for dementia	referring to its purpose for an individual's health	Technology for informal dementia care
Hung, L., Chow, B., Shadarevian, J., O’Neill, R., Berndt, A., Wallsworth, C., Horne, N., Gregorio, M., Mann, J., Son, C., & Chaudhury, H. (2021). Using touchscreen tablets to support social connections and reduce responsive behaviours among people with dementia in care settings: A scoping review. Dementia (London), 20(3 PG-1124–1143), 1124–1143. https://doi.org/10.1177/1471301220922745	Touchscreens	Refers to technology in technological terms	touchscreen tablets for social isolation
Hung, L., Liu, C., Woldum, E., Au-Yeung, A., Berndt, A., Wallsworth, C., Horne, N., Gregorio, M., Mann, J., & Chaudhury, H. (2019). The benefits of and barriers to using a social robot PARO in care settings: A scoping review. BMC Geriatrics, 19(1 PG-). https://doi.org/10.1186/s12877-019-1244-6	Robots (inkl. robopets)	Refers to technology in technological terms	social robots for dementia
Hung, L. L., Wong, J., Smith, C., Berndt, A., Gregorio, M., Horne, N., Jackson, L., Mann, J., Wada, M., & Young, E. (2022). Facilitators and barriers to using telepresence robots in aged care settings: A scoping review. Journal of Rehabilitation and Assistive Technologies Engineering, 9(PG-19), 19. https://doi.org/10.1177/20556683211072385	Robots (inkl. robopets)	Refers to technology in technological terms	telepresence robots
Husebø, A. M., & Storm, M. (2014). Virtual visits in home health care for older adults. ScientificWorldJournal, 2014(PG-689873), 689873. https://doi.org/10.1155/2014/689873	Technology for home health care	Referring to the purpose of the technology in caring practices or services	Virtual visits in home health care
Hvalič-Touzery, S., Dolničar, V., & Prevodnik, K. (2022). Factors influencing informal carers’ acceptance of assistive telecare systems in the pre- and post-implementation phase: A scoping study. Health and Social Care in the Community, 30(5 PG-1484–1504), e1484–e1504. https://doi.org/10.1111/hsc.13840	telecare	using umbrella terms that refer to the use of technology as part of a broad range of caring services, strategies, and practices	assistive telecare systems for informal care
Ibarra, F., Baez, M., Cernuzzi, L., & Casati, F. (2020). A Systematic Review on Technology-Supported Interventions to Improve Old-Age Social Wellbeing: Loneliness, Social Isolation, and Connectedness. Journal of Healthcare Engineering, 2020(PG-). https://doi.org/10.1155/2020/2036842	Technology for social connectedness	referring to its purpose for an individual's health	Technology-Supported Interventions to Improve Social Wellbeing
Ienca, M., Wangmo, T., Jotterand, F., Kressig, R. W., & Elger, B. (2018). Ethical Design of Intelligent Assistive Technologies for Dementia: A Descriptive Review. Science and Engineering Ethics, 24(4 PG-1035–1055), 1035–1055. https://doi.org/10.1007/s11948-017-9976-1	Assistive technologies; Artificial intelligence (AI)	referring to its purpose for an individual's health	Intelligent Assistive Technologies for Dementia
Inglis, S. C., Conway, A., Cleland, J. G., & Clark, R. A. (2015). Is age a factor in the success or failure of remote monitoring in heart failure? Telemonitoring and structured telephone support in elderly heart failure patients. Eur J Cardiovasc Nurs, 14(3 PG-248–55), 248–255. https://doi.org/10.1177/1474515114530611	Telemonitoring	Referring to the purpose of the technology in caring practices or services	telemonitoring; telephone support
Isabet, B., Pino, M., Lewis, M., Benveniste, S., & Rigaud, A. S. (2021). Social telepresence robots: A narrative review of experiments involving older adults before and during the covid-19 pandemic. International Journal of Environmental Research and Public Health, 18(7 PG-). https://doi.org/10.3390/ijerph18073597	Robots (inkl. robopets)	Refers to technology in technological terms	telepresence robots
Jacelon, C. S., & Hanson, A. (2013). Older adults’ participation in the development of smart environments: an integrated review of the literature. Geriatr Nurs, 34(2 PG-116–21), 116–121. https://doi.org/10.1016/j.gerinurse.2012.11.001	Smart environments (inc smart homes and smart furniture)	Refers to technology in technological terms	smart environments
Ji, Y. A., & Kim, H. S. (2022). Scoping Review of the Literature on Smart Healthcare for Older Adults. Yonsei Medical Journal, 63(PG-S14-S21), S14–S21. https://doi.org/10.3349/ymj.2022.63.S14	Smart healthcare systems	Referring to the purpose of the technology in caring practices or services	Smart healthcare systems
Jung, A. R., Kim, D., & Park, E. A. (2021). Cognitive Intervention Using Information and Communication Technology for Older Adults with Mild Cognitive Impairment: A Systematic Review and Meta-Analysis. International Journal of Environmental Research and Public Health, 18(21 PG-18), 18. https://doi.org/10.3390/ijerph182111535	ICT	Refers to technology in technological terms	ICT for dementia
Jutai, J. W., & Tuazon, J. R. (2022). The role of assistive technology in addressing social isolation, loneliness and health inequities among older adults during the COVID-19 pandemic. Disabil Rehabil Assist Technol, 17(3 PG-248–259), 248–259. https://doi.org/10.1080/17483107.2021.2021305	Assistive technologies	referring to its purpose for an individual's health	assistive technology for social isolation
Kachaturoff, M., Shidler, K., Fasbinder, A., & Caboral-Stevens, M. (2021). Acceptability of socially assistive robots among cognitively intact older adults: An integrative review. Journal of Gerontological Nursing, 47(9 PG-49–54), 49–54. https://doi.org/10.3928/00989134-20210803-05	Robots (inkl. robopets)	Refers to technology in technological terms	socially assistive robots
Kang, H. S., Makimoto, K., Konno, R., & Koh, I. S. (2020). Review of outcome measures in PARO robot intervention studies for dementia care. Geriatric Nursing, 41(3 PG-207–214), 207–214. https://doi.org/10.1016/j.gerinurse.2019.09.003	Robots (inkl. robopets)	Refers to technology in technological terms	robotic pet for dementia
Kapadia, V., Ariani, A., Li, J., & Ray, P. K. (2015). Emerging ICT implementation issues in aged care. International Journal of Medical Informatics, 84(11 PG-892–900), 892–900. https://doi.org/10.1016/j.ijmedinf.2015.07.002	ICT	Refers to technology in technological terms	ICT
Karlsen, C., Ludvigsen, M. S., Moe, C. E., Haraldstad, K., & Thygesen, E. (2017). Experiences of community-dwelling older adults with the use of telecare in home care services: a qualitative systematic review. JBI Database of Systematic Reviews and Implementation Reports, 15(12 PG-2913–2980), 2913–2980. https://doi.org/10.11124/JBISRIR-2017-003345	telecare	using umbrella terms that refer to the use of technology as part of a broad range of caring services, strategies, and practices	telecare for home care services
Karunanithi, M. (2007). Monitoring technology for the elderly patient. Expert Review of Medical Devices, 4(2 PG-267–277), 267–277. https://doi.org/10.1586/17434440.4.2.267	Wearables; Sensors	Refers to technology in technological terms	wearable monitoring technologies
, H., & Jaana, M. (2020). Factors that affect health information technology adoption by seniors: A systematic review. Health & Social Care in the Community, 28(6 PG-1827–1842), 1827–1842. https://doi.org/10.1111/hsc.13011	Technology for health information	Referring to the purpose of the technology in caring practices or services	health information technology
Khosravi, P., & Ghapanchi, A. H. (2016). Investigating the effectiveness of technologies applied to assist seniors: A systematic literature review. Int J Med Inform, 85(1 PG-17–26), 17–26. https://doi.org/10.1016/j.ijmedinf.2015.05.014	Technology for older people	using umbrella terms that broadly refer to the use of technology for ageing in place	technologies applied to assist seniors
Khosravi, P., Rezvani, A., & Wiewiora, A. (2016). The impact of technology on older adults’ social isolation. Computers in Human Behavior, 63(PG-594-603), 594–603. https://doi.org/10.1016/j.chb.2016.05.092	Technology for social connectedness	referring to its purpose for an individual's health	technology for social isolation
Kim, D., Bian, H., Chang, C. K., Dong, L., & Margrett, J. (2022). In-Home Monitoring Technology for Aging in Place: Scoping Review. Interact J Med Res, 11(2 PG-e39005), e39005. https://doi.org/10.2196/39005	Sensors	Refers to technology in technological terms	In-Home Monitoring Technology
Kim, H., Kelly, S., Lafortune, L., & Brayne, C. (2021). A Scoping Review of the Conceptual Differentiation of Technology for Healthy Aging. Gerontologist, 61(7 PG-345–359), E345–E359. https://doi.org/10.1093/geront/gnaa051	Technology for healthy ageing	using umbrella terms that broadly refer to the use of technology for ageing in place	Technology for Healthy Aging
Kim, J., Mishra, A. K., Limosani, R., Scafuro, M., Cauli, N., Santos-Victor, J., Mazzolai, B., & Cavallo, F. (2019). Control strategies for cleaning robots in domestic applications: A comprehensive review. International Journal of Advanced Robotic Systems, 16(4 PG-1–21), 1–21. https://doi.org/10.1177/1729881419857432	Robots (inkl. robopets)	Refers to technology in technological terms	cleaning robots
Klimova, B., Valis, M., & Kuca, K. (2018). Exploring assistive technology as a potentia beneficial intervention tool for people with Alzheimer’s disease - a systematic review. Neuropsychiatric Disease and Treatment, 14(PG-3151-3158), 3151–3158. https://doi.org/10.2147/ndt.S181849	Assistive technologies	referring to its purpose for an individual's health	assistive technology for alzheimers
Koch, S., & Hagglund, M. (2009). Health informatics and the delivery of care to older people. Maturitas, 63(3 PG-195–199), 195–199. https://doi.org/10.1016/j.maturitas.2009.03.023	Technology for health information	Referring to the purpose of the technology in caring practices or services	Health informatics
Koh, W. Q., Felding, S. A., Budak, K. B., Toomey, E., & Casey, D. (2021). Barriers and facilitators to the implementation of social robots for older adults and people with dementia: a scoping review. BMC Geriatr, 21(1 PG-351), 351. https://doi.org/10.1186/s12877-021-02277-9	Robots (inkl. robopets)	Refers to technology in technological terms	social robots
Koh, W. Q., Hui Ang, F. X., & Casey, D. (2021). Impacts of low-cost robotic pets for older adults and people with dementia: Scoping review. JMIR Rehabilitation and Assistive Technologies, 8(1 PG-). https://doi.org/10.2196/25340	Robots (inkl. robopets)	Refers to technology in technological terms	Robotic pets for people with dementia
Kokorelias, K. M., Nelson, M., Tang, T., Steele Gray, C., Ellen, M., Plett, D., Jarach, C. M., Xin Nie, J., Thavorn, K., & Singh, H. (2022). Inclusion of Older Adults in Digital Health Technologies to Support Hospital-to-Home Transitions: Secondary Analysis of a Rapid Review and Equity-Informed Recommendations. JMIR Aging, 5(2 PG-e35925), e35925. https://doi.org/10.2196/35925	Technology for hospital to home transitions	Referring to the purpose of the technology in caring practices or services	Digital Health Technologies to Support Hospital-to-Home Transitions
Kotteritzsch, A., & Weyers, B. (2016). Assistive Technologies for Older Adults in Urban Areas: A Literature Review. Cognitive Computation, 8(2 PG-299–317), 299–317. https://doi.org/10.1007/s12559-015-9355-7	Assistive technologies	referring to its purpose for an individual's health	Assistive Technologies and Ambient assisted living (AAL) for urban areas
Kraskowsky, L. H., & Finlayson, M. (2001). Factors Affecting Older Adults’ Use of Adaptive Equipment: Review of the Literature. American Journal of Occupational Therapy, 55(3 PG-303–310), 303–310. https://doi.org/10.5014/ajot.55.3.303	Adaptive Equipment	using umbrella terms that refer to the use of technology as part of a broad range of caring services, strategies, and practices	Adaptive Equipment
Kruse, C., Fohn, J., Wilson, N., Patlan, E. N., Zipp, S., & Mileski, M. (2020). Utilization barriers and medical outcomes commensurate with the use of telehealth among older adults: Systematic review. JMIR Medical Informatics, 8(8 PG-). https://doi.org/10.2196/20359	telehealth	using umbrella terms that refer to the use of technology as part of a broad range of caring services, strategies, and practices	telehealth for improved health outcomes and quality of life indicators
Kruse, C. S., Fohn, J., Umunnakwe, G., Patel, K., & Patel, S. (2020). Evaluating the Facilitators, Barriers, and Medical Outcomes Commensurate with the Use of Assistive Technology to Support People with Dementia: A Systematic Review Literature. Healthcare, 8(3 PG-44), 44. https://doi.org/10.3390/healthcare8030278	Assistive technologies	referring to its purpose for an individual's health	Assistive Technology for dementia
Kruse, C. S., Mileski, M., & Moreno, J. (2017). Mobile health solutions for the aging population: A systematic narrative analysis. Journal of Telemedicine and Telecare, 23(4), 439–451. https://doi.org/10.1177/1357633X16649790	Mhealth	using umbrella terms that refer to the use of technology as part of a broad range of caring services, strategies, and practices	mHealth
Kunonga, T. P., Spiers, G. F., Beyer, F. R., Hanratty, B., Boulton, E., Hall, A., Bower, P., Todd, C., & Craig, D. (2021). Effects of digital technologies on older people’s access to health and social care: Umbrella review. Journal of Medical Internet Research, 23(11 PG-). https://doi.org/10.2196/25887	Technology for access to services	referring to its purpose for an individual's health	digital technologies for access to health and social services
Kurniawan, E., Bakar, N., Salam, S., & Restyandito. (2021). Usability evaluation dimensions of mobile health application for elderly: A systematic review. Journal of Theoretical and Applied Information Technology, 99(1 PG-242–256), 242–256. https://www.scopus.com/inward/record.uri?eid=2-s2.0-85101323672&partnerID=40&md5=b106afe68f4091c9f693ffa0707a6bdb NS	Mhealth	using umbrella terms that refer to the use of technology as part of a broad range of caring services, strategies, and practices	mHealth
Kwan, R. Y. C., Salihu, D., Lee, P. H., Tse, M., Cheung, D. S. K., Roopsawang, I., & Choi, K. S. (2020). The effect of e-health interventions promoting physical activity in older people: A systematic review and meta-analysis. European Review of Aging and Physical Activity, 17(1 PG-). https://doi.org/10.1186/s11556-020-00239-5	EHealth	using umbrella terms that refer to the use of technology as part of a broad range of caring services, strategies, and practices	eHealth for promoting physical activity
Lancioni, G. E., Desideri, L., Singh, N. N., O’Reilly, M. F., Sigafoos, J., De Caro, M. F., & Taurisano, P. (2021). Use of technology to sustain mobility in older people with cognitive impairment and dementia: a scoping review. Disability and Rehabilitation-Assistive Technology, PG-15, 15. https://doi.org/10.1080/17483107.2021.1900935	Technology for mobility	referring to its purpose for an individual's health	technology devices to sustain mobility
Larsen, S. M., Mortensen, R. F., Kristensen, H. K., & Hounsgaard, L. (2019). Older adults’ perspectives on the process of becoming users of assistive technology: a qualitative systematic review and meta-synthesis. Disability and Rehabilitation-Assistive Technology, 14(2 PG-182–193), 182–193. https://doi.org/10.1080/17483107.2018.1463403	Assistive technologies	referring to its purpose for an individual's health	Assistive technologies
Latikka, R., Rubio-Hernandez, R., Lohan, E. S., Rantala, J., Fernandez, F. N., Laitinen, A., & Oksanen, A. (2021). Older Adults’ Loneliness, Social Isolation, and Physical Information and Communication Technology in the Era of Ambient Assisted Living: A Systematic Literature Review. Journal of Medical Internet Research, 23(12 PG-16), 16. https://doi.org/10.2196/28022	Physical ICT	Refers to technology in technological terms	physical ICTs (robots, wearables, and smart homes) for loneliness
Laufer, Y., Dar, G., & Kodesh, E. (2014). Does a Wii-based exercise program enhance balance control of independently functioning older adults? A systematic review. Clin Interv Aging, 9(PG-1803-13), 1803–1813. https://doi.org/10.2147/cia.S69673	Games	Refers to technology in technological terms	Nintendo Wii based exercise program
Lee, H., Chung, M. A., Kim, H., & Nam, E. W. (2022). The Effect of Cognitive Function Health Care Using Artificial Intelligence Robots for Older Adults: Systematic Review and Meta-analysis. JMIR Aging, 5(2 PG-). https://doi.org/10.2196/38896	Robots (inkl. robopets); Artificial intelligence (AI)	Refers to technology in technological terms	articficially intelligent socially assistive robots (SAR)
Lee, L., & Kim, M. J. (2020). A Critical Review of Smart Residential Environments for Older Adults With a Focus on Pleasurable Experience. Frontiers in Psychology, 10(PG-15), 15. https://doi.org/10.3389/fpsyg.2019.03080	Smart environments (inc smart homes and smart furniture)	Refers to technology in technological terms	Smart Residential Environments
Lee-Cheong, S., Amanullah, S., & Jardine, M. (2022). New assistive technologies in dementia and mild cognitive impairment care: A PubMed review. Asian Journal of Psychiatry, 73(PG-). https://doi.org/10.1016/j.ajp.2022.103135	Assistive technologies	referring to its purpose for an individual's health	Assistive Technology for dementia
Leist, A. K. (2013). Social media use of older adults: a mini-review. Gerontology, 59(4 PG-378–84), 378–384. https://doi.org/10.1159/000346818	Social media	Refers to technology in technological terms	Social media
Leng, M. M., Liu, P., Zhang, P., Hu, M. Y., Zhou, H. Y., Li, G. C., Yin, H. R., & Chen, L. (2019). Pet robot intervention for people with dementia: A systematic review and meta-analysis of randomized controlled trials. Psychiatry Research, 271(PG-516-525), 516–525. https://doi.org/10.1016/j.psychres.2018.12.032	Robots (inkl. robopets)	Refers to technology in technological terms	robotic pet for dementia
Li, R., Wang, X., Lawler, K., Garg, S., Bai, Q., & Alty, J. (2022). Applications of artificial intelligence to aid early detection of dementia: A scoping review on current capabilities and future directions. Journal of Biomedical Informatics, 127(PG-). https://doi.org/10.1016/j.jbi.2022.104030	Artificial intelligence (AI)	Refers to technology in technological terms	AI for detecting dementia
Lin, Q., Zhang, D., Chen, L., Ni, H., & Zhou, X. (2014). Managing elders’ wandering behavior using sensors-based solutions: A survey. International Journal of Gerontology, 8(2 PG-49–55), 49–55. https://doi.org/10.1016/j.ijge.2013.08.007	Sensors	Refers to technology in technological terms	sensors for dementia
Lindberg, T., Sandström, B., Andersson, E. K., Borg, C., Hjelm, M., Nilsson, L., Olsson, A., & Skär, L. (2021). Older persons’ experience of eHealth services in home health care: A meta-ethnography eHealth services in home health care. Health Informatics J, 27(4 PG-14604582211059370), 14604582211059370. https://doi.org/10.1177/14604582211059370	EHealth	using umbrella terms that refer to the use of technology as part of a broad range of caring services, strategies, and practices	ehealth in home care
Linn, N., Goetzinger, C., Regnaux, J. P., Schmitz, S., Dessenne, C., Fagherazzi, G., & Aguayo, G. A. (2021). Digital Health Interventions among People Living with Frailty: A Scoping Review. Journal of the American Medical Directors Association, 22(9 PG-1802-1812.e21), 1802-1812.e21. https://doi.org/10.1016/j.jamda.2021.04.012	Technology for frailty	referring to its purpose for an individual's health	Digital health Interventions (DHI) for frailty
Liu, H. Y., Xing, Y., & Wu, Y. (2022). Effect of Wii Fit Exercise With Balance and Lower Limb Muscle Strength in Older Adults: A Meta-Analysis. Frontiers in Medicine, 9(PG-8), 8. https://doi.org/10.3389/fmed.2022.812570	Games	Refers to technology in technological terms	Wii Fit Exercise for balance
Liu, L., Stroulia, E., Nikolaidis, I., Miguel-Cruz, A., & Rios Rincon, A. (2016). Smart homes and home health monitoring technologies for older adults: A systematic review. International Journal of Medical Informatics, 91(PG-44-59), 44–59. https://doi.org/10.1016/j.ijmedinf.2016.04.007	Smart environments (inc smart homes and smart furniture)	Refers to technology in technological terms	Smart homes
Liu, N., Yin, J., Tan, S. S. L., Ngiam, K. Y., & Teo, H. H. (2021). Mobile health applications for older adults: A systematic review of interface and persuasive feature design. Journal of the American Medical Informatics Association, 28(11 PG-2483–2501), 2483–2501. https://doi.org/10.1093/jamia/ocab151	Mhealth	using umbrella terms that refer to the use of technology as part of a broad range of caring services, strategies, and practices	mHealth for healthy ageing
Liu, P., Li, G. C., Jiang, S. Q., Liu, Y. F., Leng, M. M., Zhao, J. P., Wang, S., Meng, X. F., Shang, B. H., Chen, L., & Huang, S. H. (2019). The effect of smart homes on older adults with chronic conditions: A systematic review and meta-analysis. Geriatric Nursing, 40(5 PG-522–530), 522–530. https://doi.org/10.1016/j.gerinurse.2019.03.016	Smart environments (inc smart homes and smart furniture)	Refers to technology in technological terms	Smart homes for chronic conditions
Loader, B. D., Hardey, M., & Keeble, L. (2008). Health informatics for older people: A review of ICT facilitated integrated care for older people. International Journal of Social Welfare, 17(1 PG-46–53), 46–53. https://doi.org/10.1111/j.1468-2397.2007.00489.x	ICT	Refers to technology in technological terms	ICT facilitated integrated care
Loveys, K., Prina, M., Axford, C., Domènec, Ò. R., Weng, W., Broadbent, E., Pujari, S., Jang, H., Han, Z. A., & Thiyagarajan, J. A. (2022). Artificial intelligence for older people receiving long-term care: a systematic review of acceptability and effectiveness studies. The Lancet Healthy Longevity, 3(4 PG-286–297), e286–e297. https://doi.org/10.1016/S2666-7568(22)00034-4	Artificial intelligence (AI)	Refers to technology in technological terms	AI for long-term care
Ludwig, W., Wolf, K. H., Duwenkamp, C., Gusew, N., Hellrung, N., Marschollek, M., Wagner, M., & Haux, R. (2012). Health-enabling technologies for the elderly--an overview of services based on a literature review. Comput Methods Programs Biomed, 106(2 PG-70–8), 70–78. https://doi.org/10.1016/j.cmpb.2011.11.001	Technology for healthy ageing	using umbrella terms that broadly refer to the use of technology for ageing in place	health-enabling technologies
Lukkien, D. R. M., Nap, H. H., Buimer, H. P., Peine, A., Boon, W. P. C., Ket, J. C. F., Minkman, M. M. N., & Moors, E. H. M. (2022). Toward Responsible Artificial Intelligence in Long-Term Care: A Scoping Review on Practical Approaches. Gerontologist, PG-14, 14. https://doi.org/10.1093/geront/gnab180	Artificial intelligence (AI)	Refers to technology in technological terms	AI for long-term care
Lussier, M., Lavoie, M., Giroux, S., Consel, C., Guay, M., Macoir, J., Hudon, C., Lorrain, D., Talbot, L., Langlois, F., Pigot, H., & Bier, N. (2019). Early Detection of Mild Cognitive Impairment With In-Home Monitoring Sensor Technologies Using Functional Measures: A Systematic Review. Ieee Journal of Biomedical and Health Informatics, 23(2 PG-838–847), 838–847. https://doi.org/10.1109/jbhi.2018…	Sensors	Refers to technology in technological terms	Sensors for dementia
Lynn, J. D., Rondon-Sulbaran, J., Quinn, E., Ryan, A., McCormack, B., & Martin, S. (2019). A systematic review of electronic assistive technology within supporting living environments for people with dementia. Dementia-International Journal of Social Research and Practice, 18(7-8 PG-2371–2435), 2371–2435. https://doi.org/10.1177/1471301217733649	Assistive technologies	referring to its purpose for an individual's health	assistive technology in smart homes for dementia
Lyu, M., Zhao, Q., Yang, Y., Hao, X., Qin, Y., & Li, K. (2022). Benefits of and barriers to telehealth for the informal caregivers of elderly individuals in rural areas: A scoping review. Aust J Rural Health, 30(4 PG-442–457), 442–457. https://doi.org/10.1111/ajr.12869	telehealth	using umbrella terms that refer to the use of technology as part of a broad range of caring services, strategies, and practices	telehealth for informal care
Ma, C., Guerra-Santin, O., & Mohammadi, M. (2022). Smart home modification design strategies for ageing in place: a systematic review. Journal of Housing and the Built Environment, 37(2 PG-625–651), 625–651. https://doi.org/10.1007/s10901-021-09888-z	Smart environments (inc smart homes and smart furniture)	Refers to technology in technological terms	Smart home
MacInnes, J., Billings, J., Dima, A. L., Farmer, C., & Nijpels, G. (2021). Achieving person-centredness through technologies supporting integrated care for older people living at home: an integrative review. Journal of Integrated Care, 29(3 PG-274–294), 274–294. https://doi.org/10.1108/JICA-03-2021-0013	Technology for integrated care	Referring to the purpose of the technology in caring practices or services	technologies for integrated care in the home
Madara Marasinghe, K. (2016). Assistive technologies in reducing caregiver burden among informal caregivers of older adults: a systematic review. Disabil Rehabil Assist Technol, 11(5 PG-353–60), 353–360. https://doi.org/10.3109/17483107.2015.1087061	Assistive technologies	referring to its purpose for an individual's health	Assistive technologies for informal care
Magnusson, L., Hanson, E., & Borg, M. (2004). A literature review study of information and communication technology as a support for frail older people living at home and their family carers. Technology and Disability, 16(4 PG-223–235), 223–235. https://doi.org/10.3233/tad-2004-16404	ICT	Refers to technology in technological terms	ICT for frailty
Maresova, P., Krejcar, O., Barakovic, S., Barakovic Husic, J., Lameski, P., Zdravevski, E., Chorbev, I., & Trajkovik, V. (2020). Health-Related ICT Solutions of Smart Environments for Elderly-Systematic Review. IEEE Access, 8(PG-54574-54600), 54574–54600. https://doi.org/10.1109/ACCESS.2020.2981315	ICT	Refers to technology in technological terms	ICT; Smart furniture; Smart home/house
Maresova, P., Tomsone, S., Lameski, P., Madureira, J., Mendes, A., Zdravevski, E., Chorbev, I., Trajkovik, V., Ellen, M., & Rodil, K. (2018). Technological Solutions for Older People with Alzheimer’s Disease: Review. Current Alzheimer Research, 15(10 PG-975–983), 975–983. https://doi.org/10.2174/1567205015666180427124547	Technology for alzheimers disease	referring to its purpose for an individual's health	Technology for alzheimers disease
Markert, C., Sasangohar, F., Mortazavi, B. J., & Fields, S. (2021). The use of telehealth technology to support health coaching for older adults: literature review. JMIR Human Factors, 8(1 PG-). https://doi.org/10.2196/23796	telehealth	using umbrella terms that refer to the use of technology as part of a broad range of caring services, strategies, and practices	telehealth for health coaching
Marques, B., McIntosh, J., Valera, A., & Gaddam, A. (2020). Innovative and assistive ehealth technologies for smart therapeutic and rehabilitation outdoor spaces for the elderly demographic. Multimodal Technologies and Interaction, 4(4 PG-1–21), 1–21. https://doi.org/10.3390/mti4040076	EHealth	using umbrella terms that refer to the use of technology as part of a broad range of caring services, strategies, and practices	ehealth for rehabilitation
Marschollek, M., Mix, S., Wolf, K. H., Effertz, B., Haux, R., & Steinhagen-Thiessen, E. (2007). ICT-based health information services for elderly people: Past experiences, current trends, and future strategies. Medical Informatics and the Internet in Medicine, 32(4 PG-251–261), 251–261. https://doi.org/10.1080/14639230701692736	ICT	Refers to technology in technological terms	ICT-based health information
Marston, H. R., & Samuels, J. (2019). A review of age friendly virtual assistive technologies and their effect on daily living for carers and dependent adults. Healthcare (Switzerland), 7(1 PG-). https://doi.org/10.3390/healthcare7010049	Assistive technologies	referring to its purpose for an individual's health	virtual assistive technologies
Martínez-Alcalá, C. I., Pliego-Pastrana, P., Rosales-Lagarde, A., Lopez-Noguerola, J. S., & Molina-Trinidad, E. M. (2016). Information and communication technologies in the care of the elderly: Systematic review of applications aimed at patients with dementia and caregivers. JMIR Rehabilitation and Assistive Technologies, 3(1 PG-). https://doi.org/10.2196/rehab.5226	ICT	Refers to technology in technological terms	ICT for dementia
Martinho, D., Carneiro, J., Corchado, J. M., & Marreiros, G. (2020). A systematic review of gamification techniques applied to elderly care. Artificial Intelligence Review, 53(7 PG-4863–4901), 4863–4901. https://doi.org/10.1007/s10462-020-09809-6	Games	Refers to technology in technological terms	Gamification
Marx, W., Kelly, J. T., Crichton, M., Craven, D., Collins, J., Mackay, H., Isenring, E., & Marshall, S. (2018). Is telehealth effective in managing malnutrition in community-dwelling older adults? A systematic review and meta-analysis. Maturitas, 111(PG-31-46), 31–46. https://doi.org/10.1016/j.maturitas.2018.02.012	telehealth	using umbrella terms that refer to the use of technology as part of a broad range of caring services, strategies, and practices	telehealth for malnutrition
Marziali, E., Serafini, J. M., & McCleary, L. (2005). A systematic review of practice standards and research ethics in technology-based home health care intervention programs for older adults. J Aging Health, 17(6 PG-679–96), 679–696. https://doi.org/10.1177/0898264305281100	Technology for home health care	Referring to the purpose of the technology in caring practices or services	technology-based home health care programs
Maskeliunas, R., Damaševicius, R., & Segal, S. (2019). A review of internet of things technologies for ambient assisted living environments. Future Internet, 11(12 PG-). https://doi.org/10.3390/FI11120259	Internet of things (IoT); Ambient assistent Living (AAL)	Refers to technology in technological terms	IoT for the ambient assistent living domain
Maswadi, K., Ghani, N. B. A., & Hamid, S. B. (2020). Systematic Literature Review of Smart Home Monitoring Technologies Based on IoT for the Elderly. IEEE Access, 8(PG-92244-92261), 92244–92261. https://doi.org/10.1109/access.2020.2992727	Internet of things (IoT);Smart environments (inc smart homes and smart furniture)	Refers to technology in technological terms	IoT in smart home monitoring
McGarrigle, L., & Todd, C. (2020). Promotion of physical activity in older people using mHealth and eHealth technologies: Rapid review of reviews. Journal of Medical Internet Research, 22(12 PG-). https://doi.org/10.2196/22201	EHealth; Mhealth	using umbrella terms that refer to the use of technology as part of a broad range of caring services, strategies, and practices	mhealth and ehealth for the promotion of physical activity
McLean, B., Hossain, N., Donison, V., Gray, M., Durbano, S., Haase, K., Alibhai, S. M. H., & Puts, M. (2021). Providing Medical Information to Older Adults in a Web-Based Environment: Systematic Review. JMIR Aging, 4(1 PG-e24092), e24092. https://doi.org/10.2196/24092	Technology for health information	Referring to the purpose of the technology in caring practices or services	Web based health test results
McSweeney-Feld, M. H. (2017). Assistive Technology and Older Adults in Disasters: Implications for Emergency Management. Disaster Med Public Health Prep, 11(1 PG-135–139), 135–139. https://doi.org/10.1017/dmp.2016.160	ICT	Refers to technology in technological terms	ICT for emergencies and disasters
Memon, M., Wagner, S. R., Pedersen, C. F., Aysha Beevi, F. H., & Hansen, F. O. (2014). Ambient Assisted Living healthcare frameworks, platforms, standards, and quality attributes. Sensors (Switzerland), 14(3 PG-4312–4341), 4312–4341. https://doi.org/10.3390/s140304312	Ambient assisted living (AAL)	using umbrella terms that broadly refer to the use of technology for ageing in place	Ambient assisted living (AAL)
Merkel, S., & Kucharski, A. (2019). Participatory Design in Gerontechnology: A Systematic Literature Review. Gerontologist, 59(1 PG-16–25), E16–E25. https://doi.org/10.1093/geront/gny034	Gerontechnology	using umbrella terms that broadly refer to the use of technology for ageing in place	Gerontechnology
Mihandoust, S., Joshi, R., Joseph, A., Madathil, K. C., Dye, C. J., Machry, H., & Wilson, J. (2021). Identifying Key Components of Paper-Based and Technology-Based Home Assessment Tools Using a Narrative Literature Review. Journal of Aging and Environment, 35(4 PG-406–432), 406–432. https://doi.org/10.1080/26892618.2020.1856754	Home assessment tools	Referring to the purpose of the technology in caring practices or services	paper- and technology-based home assessment tools
Miranda-Duro, M. D., Nieto-Riveiro, L., Concheiro-Moscoso, P., Groba, B., Pousada, T., Canosa, N., & Pereira, J. (2021). Occupational Therapy and the Use of Technology on Older Adult Fall Prevention: A Scoping Review. International Journal of Environmental Research and Public Health, 18(2 PG-18), 18. https://doi.org/10.3390/ijerph18020702	Technology for falls	referring to its purpose for an individual's health	technology for fall prevention
Moore, K., O’Shea, E., Kenny, L., Barton, J., Tedesco, S., Sica, M., Crowe, C., Alamaki, A., Condell, J., Nordstrom, A., & Timmons, S. (2021). Older Adults’ Experiences With Using Wearable Devices: Qualitative Systematic Review and Meta-synthesis. JMIR MHealth and UHealth, 9(6 PG-19), 19. https://doi.org/10.2196/23832	Wearables; Sensors	Refers to technology in technological terms	wearable devices
Morato, J., Sanchez-Cuadrado, S., Iglesias, A., Campillo, A., & Fernández-Panadero, C. (2021). Sustainable technologies for older adults. Sustainability (Switzerland), 13(15 PG-). https://doi.org/10.3390/su13158465	Technology for older people	using umbrella terms that broadly refer to the use of technology for ageing in place	Sustainable technologies for older adults
Mordoch, E., Osterreicher, A., Guse, L., Roger, K., & Thompson, G. (2013). Use of social commitment robots in the care of elderly people with dementia: A literature review. Maturitas, 74(1 PG-14–20), 14–20. https://doi.org/10.1016/j.maturitas.2012.10.015	Robots (inkl. robopets)	Refers to technology in technological terms	Robots for dementia
Moret-Tatay, C., Iborra-Marmolejo, I., Jorques-Infante, M. J., Esteve-Rodrigo, J. V, Schwanke, C. H. A., & Irigaray, T. Q. (2021). Can Virtual Assistants Perform Cognitive Assessment in Older Adults? A Review. Medicina (Kaunas), 57(12 PG-). https://doi.org/10.3390/medicina57121310	Virtual assistant	Refers to technology in technological terms	Virtual Assistants for cognitvie assessment
Morris, M. E., Adair, B., Ozanne, E., Kurowski, W., Miller, K. J., Pearce, A. J., Santamaria, N., Long, M., Ventura, C., & Said, C. M. (2014). Smart technologies to enhance social connectedness in older people who live at home. Australas J Ageing, 33(3 PG-142–52), 142–152. https://doi.org/10.1111/ajag.12154	Technology for social connectedness	referring to its purpose for an individual's health	Smart technology for social connectedness
Moussa, Y., Mahdanian, A. A., Yu, C., Segal, M., Looper, K. J., Vahia, I. V, & Rej, S. (2017). Mobile Health Technology in Late-Life Mental Illness: A Focused Literature Review. Am J Geriatr Psychiatry, 25(8 PG-865–872), 865–872. https://doi.org/10.1016/j.jagp.2017.04.003	Mhealth	using umbrella terms that refer to the use of technology as part of a broad range of caring services, strategies, and practices	mhealth for mental health and cognitive assessment
Moyle, W., Arnautovska, U., Ownsworth, T., & Jones, C. (2017). Potential of telepresence robots to enhance social connectedness in older adults with dementia: An integrative review of feasibility. International Psychogeriatrics, 29(12 PG-1951–1964), 1951–1964. https://doi.org/10.1017/S1041610217001776	Robots (inkl. robopets)	Refers to technology in technological terms	Robots for dementia and loneliness
Moyle, W., Murfield, J., & Lion, K. (2022). Therapeutic use of the humanoid robot, Telenoid, with older adults: A critical interpretive synthesis review. Assistive Technology, PG-8, 8. https://doi.org/10.1080/10400435.2022.2060375	Robots (inkl. robopets)	Refers to technology in technological terms	Robots for therapeutic use
Moyle, W., Murfield, J., & Lion, K. (2021). The effectiveness of smart home technologies to support the health outcomes of community-dwelling older adults living with dementia: A scoping review. International Journal of Medical Informatics, 153(PG-). https://doi.org/10.1016/j.ijmedinf.2021.104513	Smart environments (inc smart homes and smart furniture)	Refers to technology in technological terms	Smart home for healthy ageing
Muellmann, S., Forberger, S., Mollers, T., Broring, E., Zeeb, H., & Pischke, C. R. (2018). Effectiveness of eHealth interventions for the promotion of physical activity in older adults: A systematic review. Preventive Medicine, 108(PG-93-110), 93–110. https://doi.org/10.1016/j.ypmed.2017.12.026	EHealth	using umbrella terms that refer to the use of technology as part of a broad range of caring services, strategies, and practices	ehealth for physical activity
Mugueta-Aguinaga, I., & Garcia-Zapirain, B. (2017). Is technology present in frailty? Technology a back-up tool for dealing with frailty in the elderly: A systematic review. Aging and Disease, 8(2 PG-176–195), 176–195. https://doi.org/10.14336/AD.2016.0901	Technology for frailty	referring to its purpose for an individual's health	technology for frailty
Neal, D., van den Berg, F., Planting, C., Ettema, T., Dijkstra, K., Finnema, E., & Droes, R. M. (2021). Can Use of Digital Technologies by People with Dementia Improve Self-Management and Social Participation? A Systematic Review of Effect Studies. Journal of Clinical Medicine, 10(4 PG-23), 23. https://doi.org/10.3390/jcm10040604	Technology for dementia	referring to its purpose for an individual's health	Digital technology for dementia
Neal, I., du Toit, S. H. J., & Lovarini, M. (2020). The use of technology to promote meaningful engagement for adults with dementia in residential aged care: a scoping review. Int Psychogeriatr, 32(8 PG-913–935), 913–935. https://doi.org/10.1017/s1041610219001388	Technology for dementia	referring to its purpose for an individual's health	technology for meaningful engagement in dementia homes
Neubauer, N. A., Azad-Khaneghah, P., Miguel-Cruz, A., & Liu, L. (2018). What do we know about strategies to manage dementia-related wandering? A scoping review. Alzheimer’s and Dementia: Diagnosis, Assessment and Disease Monitoring, 10(PG-615-628), 615–628. https://doi.org/10.1016/j.dadm.2018.08.001	Technology for dementia	referring to its purpose for an individual's health	high- and low tech solutions for dementia-related wandering
Newbould, L., Mountain, G., Hawley, M. S., & Ariss, S. (2017). Videoconferencing for Health Care Provision for Older Adults in Care Homes: A Review of the Research Evidence. International Journal of Telemedicine and Applications, 2017(PG-). https://doi.org/10.1155/2017/5785613	Video	Refers to technology in technological terms	videoconferencing for remote health care provision in care homes
Nilsson, M. Y., Andersson, S., Magnusson, L., & Hanson, E. (2021). Ambient assisted living technology-mediated interventions for older people and their informal carers in the context of healthy ageing: A scoping review. Health Science Reports, 4(1 PG-). https://doi.org/10.1002/hsr2.225	Ambient assisted living (AAL)	using umbrella terms that broadly refer to the use of technology for ageing in place	Ambient assisted living technology for healthy ageing
Nimmanterdwong, Z., Boonviriya, S., & Tangkijvanich, P. (2022). Human-Centered Design of Mobile Health Apps for Older Adults: Systematic Review and Narrative Synthesis. JMIR MHealth and UHealth, 10(1 PG-). https://doi.org/10.2196/29512	Mhealth	using umbrella terms that refer to the use of technology as part of a broad range of caring services, strategies, and practices	mhealth apps
Nordin, S., Sturge, J., Ayoub, M., Jones, A., McKee, K., Dahlberg, L., Meijering, L., & Elf, M. (2022). The role of information and communication technology (ICT) for older adults’ decision-making related to health, and health and social care services in daily life—A scoping review. International Journal of Environmental Research and Public Health, 19(1 PG-). https://doi.org/10.3390/ijerph19010151	ICT	Refers to technology in technological terms	ICT for health related decision-making
Oksnebjerg, L., Janbek, J., Woods, B., & Waldemar, G. (2020). Assistive technology designed to support self-management of people with dementia: User involvement, dissemination, and adoption. A scoping review. International Psychogeriatrics, 32(8 PG-937–953), 937–953. https://doi.org/10.1017/S1041610219001704	Assistive technologies	referring to its purpose for an individual's health	Assistive technology for dementia
Ollevier, A., Aguiar, G., Palomino, M., & Simpelaere, I. S. (2020). How can technology support ageing in place in healthy older adults? A systematic review. Public Health Reviews, 41(1 PG-). https://doi.org/10.1186/s40985-020-00143-4	Technology for ageing in place	using umbrella terms that broadly refer to the use of technology for ageing in place	technologies that can successfully support ageing in place
Ong, Y. C., Tang, A., & Tam, W. (2021). Effectiveness of robot therapy in the management of behavioural and psychological symptoms for individuals with dementia: A systematic review and meta-analysis. Journal of Psychiatric Research, 140(PG-381-394), 381–394. https://doi.org/10.1016/j.jpsychires.2021.05.077	Robots (inkl. robopets)	Refers to technology in technological terms	robot therapy
Ozdemir, D., Cibulka, J., Stepankova, O., & Holmerova, I. (2021). Design and implementation framework of social assistive robotics for people with dementia - a scoping review. Health and Technology, 11(2), 367–378. https://doi.org/10.1007/s12553-021-00522-0	Robots (inkl. robopets)	Refers to technology in technological terms	social assistive robotics for dementia
Palmdorf, S., Stark, A. L., Nadolny, S., Eliass, G., Karlheim, C., Kreisel, S. H., Gruschka, T., Trompetter, E., & Dockweiler, C. (2021). Technology-Assisted Home Care for People With Dementia and Their Relatives: Scoping Review. JMIR Aging, 4(1 PG-12), 12. https://doi.org/10.2196/25307	Assistive technologies	referring to its purpose for an individual's health	Assitive technologies for dementia
Pang, N. Q., Lau, J., Fong, S. Y., Wong, C. Y., & Tan, K. K. (2022). Telemedicine Acceptance Among Older Adult Patients With Cancer: Scoping Review. J Med Internet Res, 24(3 PG-e28724), e28724. https://doi.org/10.2196/28724	telemedicine	using umbrella terms that refer to the use of technology as part of a broad range of caring services, strategies, and practices	telemedicine for cancer
Pani-Harreman, K. E., Bours, G. J. J. W., Zander, I., Kempen, G. I. J. M., & Van Duren, J. M. A. (2021). Definitions, key themes and aspects of “ageing in place”: A scoping review. Ageing and Society, 41(9 PG-2026–2059), 2026–2059. https://doi.org/10.1017/S0144686X20000094	Technology for ageing in place	using umbrella terms that broadly refer to the use of technology for ageing in place	Technology for ageing in place
Paré, G., Moqadem, K., Pineau, G., & St-Hilaire, C. (2010). Clinical effects of home telemonitoring in the context of diabetes, asthma, heart failure and hypertension: A systematic review. Journal of Medical Internet Research, 12(2 PG-). https://doi.org/10.2196/jmir.1357	Telemonitoring	Referring to the purpose of the technology in caring practices or services	telemonitoring for cardiovascular disease
Pearce, A. J., Adair, B., Miller, K., Ozanne, E., Said, C., Santamaria, N., & Morris, M. E. (2012). Robotics to enable older adults to remain living at home. Journal of Aging Research, 2012(PG-). https://doi.org/10.1155/2012/538169	Robots (inkl. robopets)	Refers to technology in technological terms	robots
Pedersen, I., Reid, S., & Aspevig, K. (2018). Developing social robots for aging populations: A literature review of recent academic sources. Sociology Compass, 12(6 PG-10), 10. https://doi.org/10.1111/soc4.12585	Robots (inkl. robopets)	Refers to technology in technological terms	social robots
Peek, S. T., Wouters, E. J., van Hoof, J., Luijkx, K. G., Boeije, H. R., & Vrijhoef, H. J. (2014). Factors influencing acceptance of technology for aging in place: a systematic review. Int J Med Inform, 83(4 PG-235–48), 235–248. https://doi.org/10.1016/j.ijmedinf.2014.01.004	Technology for ageing in place	using umbrella terms that broadly refer to the use of technology for ageing in place	technology for aging in place
Peetoom, K. K., Lexis, M. A., Joore, M., Dirksen, C. D., & De Witte, L. P. (2015). Literature review on monitoring technologies and their outcomes in independently living elderly people. Disabil Rehabil Assist Technol, 10(4 PG-271–94), 271–294. https://doi.org/10.3109/17483107.2014.961179	Monitoring technologies	Referring to the purpose of the technology in caring practices or services	monitoring technologies
Piau, A., Campo, E., Rumeau, P., Vellas, B., & Nourhashémi, F. (2014). Aging society and gerontechnology: a solution for an independent living? J Nutr Health Aging, 18(1 PG-97–112), 97–112. https://doi.org/10.1007/s12603-013-0356-5	Technology for older people	using umbrella terms that broadly refer to the use of technology for ageing in place	technology appropriate for olderadults' home use
Piau, A., Wild, K., Mattek, N., & Kaye, J. (2019). Current state of digital biomarker technologies for real-life, home-based monitoring of cognitive function for mild cognitive impairment to mild Alzheimer disease and implications for clinical care: Systematic review. Journal of Medical Internet Research, 21(8 PG-). https://doi.org/10.2196/12785	Digital biomarker technologies	Refers to technology in technological terms	digital biomarker technologies for monitoring cognitive function
Pietrzak, E., Cotea, C., & Pullman, S. (2014). Does smart home technology prevent falls in community-dwelling older adults: a literature review. Inform Prim Care, 21(3 PG-105–12), 105–112. https://doi.org/10.14236/jhi.v21i3.64	Smart environments (inc smart homes and smart furniture)	Refers to technology in technological terms	smart homes and computer-based monitoring tech to prevent and detect falls
Pirzada, P., Wilde, A., Doherty, G. H., & Harris-Birtill, D. (2022). Ethics and acceptance of smart homes for older adults. Informatics for Health and Social Care, 47(1 PG-10–37), 10–37. https://doi.org/10.1080/17538157.2021.1923500	Smart environments (inc smart homes and smart furniture)	Refers to technology in technological terms	smart home
Pol, M. C., Poerbodipoero, S., Robben, S., Daams, J., van Hartingsveldt, M., de Vos, R., de Rooij, S. E., Kröse, B., & Buurman, B. M. (2013). Sensor monitoring to measure and support daily functioning for independently living older people: a systematic review and road map for further development. J Am Geriatr Soc, 61(12 PG-2219–2227), 2219–2227. https://doi.org/10.1111/jgs.12563	Sensors	Refers to technology in technological terms	sensor networks for measuring and monitoring ADL
Pool, J., Akhlaghpour, S., Fatehi, F., & Gray, L. C. (2022). Data privacy concerns and use of telehealth in the aged care context: An integrative review and research agenda. International Journal of Medical Informatics, 160(PG-). https://doi.org/10.1016/j.ijmedinf.2022.104707	telehealth	using umbrella terms that refer to the use of technology as part of a broad range of caring services, strategies, and practices	telehealth
Preschl, B., Wagner, B., Forstmeier, S., & Maercker, A. (2011). E-health interventions for depression, anxiety disorder, dementia, and other disorders in older adults: A review. Journal of Cyber Therapy and Rehabilitation, 4(3 PG-371–385), 371–385. https://www.scopus.com/inward/record.uri?eid=2-s2.0-80054815224&partnerID=40&md5=d56e558cb6453ce409aa4b8f76698ec0 NS	EHealth	using umbrella terms that refer to the use of technology as part of a broad range of caring services, strategies, and practices	E-health interventions for depression, anxiety disorder amd dementia
Pu, L., Moyle, W., Jones, C., & Todorovic, M. (2019). The Effectiveness of Social Robots for Older Adults: A Systematic Review and Meta-Analysis of Randomized Controlled Studies. Gerontologist, 59(1 PG-37–51), E37–E51. https://doi.org/10.1093/geront/gny046	Robots (inkl. robopets)	Refers to technology in technological terms	Social robots
Qiu, S., An, P. C., Kang, K., Hu, J., Han, T., & Rauterberg, M. (2021). Investigating socially assistive systems from system design and evaluation: a systematic review. Universal Access in the Information Society, PG-25, 25. https://doi.org/10.1007/s10209-021-00852-w	Socially Assistive Systems	referring to its purpose for an individual's health	Socially Assistive Systems targeted at older adults and people with disabilities
Qiu, S., An, P. C., Kang, K., Hu, J., Han, T., & Rauterberg, M. (2022). A Review of Data Gathering Methods for Evaluating Socially Assistive Systems. Sensors, 22(1 PG-31), 31. https://doi.org/10.3390/s22010082	Socially Assistive Systems	referring to its purpose for an individual's health	Socially Assistive Systems
Queirós, A., Dias, A., Silva, A. G., & Rocha, N. P. (2017). Ambient assisted living and health-related outcomes—a systematic literature review. Informatics, 4(3 PG-). https://doi.org/10.3390/informatics4030019	Ambient assisted living (AAL)	using umbrella terms that broadly refer to the use of technology for ageing in place	Ambient assisted living (AAL) for active ageing
Raja, M., Bjerkan, J., Kymre, I. G., Galvin, K. T., & Uhrenfeldt, L. (2021). Telehealth and digital developments in society that persons 75 years and older in European countries have been part of: a scoping review. BMC Health Serv Res, 21(1 PG-1157), 1157. https://doi.org/10.1186/s12913-021-07154-0	telehealth	using umbrella terms that refer to the use of technology as part of a broad range of caring services, strategies, and practices	telehealth and other digital technologies that people 75+ have co-developed
Ramos-Ríos, R., Mateos, R., Lojo, D., Conn, D. K., & Patterson, T. (2012). Telepsychogeriatrics: a new horizon in the care of mental health problems in the elderly. Int Psychogeriatr, 24(11 PG-1708–24), 1708–1724. https://doi.org/10.1017/s1041610212000981	telemedicine	using umbrella terms that refer to the use of technology as part of a broad range of caring services, strategies, and practices	telemedicine for Telepsychogeriatrics
Raphael, D., Waterworth, S., & Gott, M. (2017). Telephone communication between practice nurses and older patients with long term conditions – a systematic review. Journal of Telemedicine and Telecare, 23(1 PG-142–148), 142–148. https://doi.org/10.1177/1357633X15625398	Telephone calls	Refers to technology in technological terms	Telephone communication between nurses and older people with chronic illnessses
Read, E., Woolsey, C., Donelle, L., Weeks, L., & Chinho, N. (2022). Passive Remote Monitoring and Aging in Place: A Scoping Review. Canadian Journal on Aging-Revue Canadienne Du Vieillissement, PG-13, 13. https://doi.org/10.1017/s0714980822000198	Monitoring technologies	Referring to the purpose of the technology in caring practices or services	Passive Remote Monitoring
Reeder, B., Chung, J., & Stevens-Lapsley, J. (2016). Current Telerehabilitation Research With Older Adults at Home: An Integrative Review. J Gerontol Nurs, 42(10 PG-15–20), 15–20. https://doi.org/10.3928/00989134-20160201-02	Telerehabilitation	Referring to the purpose of the technology in caring practices or services	Telerehabilitation
Reeder, B., Meyer, E., Lazar, A., Chaudhuri, S., Thompson, H. J., & Demiris, G. (2013). Framing the evidence for health smart homes and home-based consumer health technologies as a public health intervention for independent aging: A systematic review. International Journal of Medical Informatics, 82(7 PG-565–579), 565–579. https://doi.org/10.1016/j.ijmedinf.2013.03.007	Consumer technology; Smart Environments (inc smart homes and furniture)	No fit	consumer health technologies
Robert, C., Erdt, M., Lee, J., Cao, Y., Naharudin, N. B., & Theng, Y. L. (2021). Effectiveness of eHealth nutritional interventions for middle-aged and older adults: Systematic review and meta-analysis. Journal of Medical Internet Research, 23(5 PG-). https://doi.org/10.2196/15649	EHealth	using umbrella terms that refer to the use of technology as part of a broad range of caring services, strategies, and practices	eHealth nutritional interventions
Rocha, N. P., Santos, M., Cerqueira, M., & Queiros, A. (2019). Mobile Health to Support Ageing in Place: A Systematic Review of Reviews and Meta-Analyses. International Journal of E-Health and Medical Communications, 10(3 PG-1–21), 1–21. https://doi.org/10.4018/ijehmc.2019070101	Mhealth	using umbrella terms that refer to the use of technology as part of a broad range of caring services, strategies, and practices	mhealth for chronic conditions
Rodeschini, G. (2011). Gerotechnology: A new kind of care for aging? An analysis of the relationship between older people and technology. Nursing and Health Sciences, 13(4 PG-521–528), 521–528. https://doi.org/10.1111/j.1442-2018.2011.00634.x	Gerontechnology	using umbrella terms that broadly refer to the use of technology for ageing in place	gerontechnology
Rogers, W. A., Kadylak, T., & Bayles, M. A. (2022). Maximizing the Benefits of Participatory Design for Human–Robot Interaction Research With Older Adults. Human Factors, 64(3 PG-441–450), 441–450. https://doi.org/10.1177/00187208211037465	Robots (inkl. robopets)	Refers to technology in technological terms	Assistive robots
Rush, K. L., Singh, S., Seaton, C. L., Burton, L., Li, E., Jones, C., Davis, J. C., Hasan, K., Kern, B., & Janke, R. (2022). Telehealth Use for Enhancing the Health of Rural Older Adults: A Systematic Mixed Studies Review. Gerontologist, PG-14, 14. https://doi.org/10.1093/geront/gnab141	telehealth	using umbrella terms that refer to the use of technology as part of a broad range of caring services, strategies, and practices	Telehealth for healthy ageing
Saeed, N., Manzoor, M., & Khosravi, P. (2020). An exploration of usability issues in telecare monitoring systems and possible solutions: a systematic literature review. Disability and Rehabilitation-Assistive Technology, 15(3 PG-271–281), 271–281. https://doi.org/10.1080/17483107.2019.1578998	telecare	using umbrella terms that refer to the use of technology as part of a broad range of caring services, strategies, and practices	telecare monitoring systems
Safdari, R., Abadi, A. R. S., & Nejad, S. P. (2018). Improve Health of the Elderly People With M-Health and Technology. Salmand-Iranian Journal of Ageing, 13(3 PG-288–299), 288–299. https://doi.org/10.32598/sija.13.3.288	Mhealth	using umbrella terms that refer to the use of technology as part of a broad range of caring services, strategies, and practices	mhealth for health improvement
Saito, T., & Izawa, K. P. (2021). Effectiveness and feasibility of home-based telerehabilitation for community-dwelling elderly people in Southeast Asian countries and regions: a systematic review. Aging Clinical and Experimental Research, 33(10 PG-2657–2669), 2657–2669. https://doi.org/10.1007/s40520-021-01820-3	Telerehabilitation	Referring to the purpose of the technology in caring practices or services	telerehabilitation
Sanchez, V. G., Pfeiffer, C. F., & Skeie, N. O. (2017). A review of smart house analysis methods for assisting older people living alone. Journal of Sensor and Actuator Networks, 6(3 PG-). https://doi.org/10.3390/jsan6030011	Smart environments (inc smart homes and smart furniture)	Refers to technology in technological terms	smart homes for human activity and behaviour recognition
Sánchez, V. G., Taylor, I., & Bing-Jonsson, P. C. (2017). ETHICS OF SMART HOUSE WELFARE TECHNOLOGY FOR OLDER ADULTS: A SYSTEMATIC LITERATURE REVIEW. Int J Technol Assess Health Care, 33(6 PG-691–699), 691–699. https://doi.org/10.1017/s0266462317000964	Smart environments (inc smart homes and smart furniture)	Refers to technology in technological terms	SMART HOUSE WELFARE TECHNOLOGY
Sanyal, C., Stolee, P., Juzwishin, D., & Husereau, D. (2018). Economic evaluations of eHealth technologies: A systematic review. PLoS ONE, 13(6 PG-). https://doi.org/10.1371/journal.pone.0198112	EHealth	using umbrella terms that refer to the use of technology as part of a broad range of caring services, strategies, and practices	eHealth
Scoglio, A. A. J., Reilly, E. D., Gorman, J. A., & Drebing, C. E. (2019). Use of social robots in mental health and well-being research: Systematic review. Journal of Medical Internet Research, 21(7 PG-). https://doi.org/10.2196/13322	Robots (inkl. robopets)	Refers to technology in technological terms	social robots for mental health and well-being
Sekhon, H., Sekhon, K., Launay, C., Afililo, M., Innocente, N., Vahia, I., Rej, S., & Beauchet, O. (2021). Telemedicine and the rural dementia population: A systematic review. Maturitas, 143(PG-105-114), 105–114. https://doi.org/10.1016/j.maturitas.2020.09.001	telemedicine	using umbrella terms that refer to the use of technology as part of a broad range of caring services, strategies, and practices	telemedicine for dementia
Shagerdi, G., Ayatollahi, H., & Hemmat, M. (2022). Emergency care for the elderly: A review of the application of health information technology. Health Policy and Technology, 11(1 PG-). https://doi.org/10.1016/j.hlpt.2021.100592	Technology for health information	Referring to the purpose of the technology in caring practices or services	health information technology for emergency care
Shahbazi, M., Bagherian, H., Sattari, M., & Saghaeiannejad-Isfahani, S. (2021). The opportunities and challenges of using mobile health in elderly self-care. J Educ Health Promot, 10(PG-80), 80. https://doi.org/10.4103/jehp.jehp_871_20	Mhealth	using umbrella terms that refer to the use of technology as part of a broad range of caring services, strategies, and practices	mhealth for self-care
Sheikhtaheri, A., & Sabermahani, F. (2022). Applications and Outcomes of Internet of Things for Patients with Alzheimer’s Disease/Dementia: A Scoping Review. BioMed Research International, 2022(PG-17), 17. https://doi.org/10.1155/2022/6274185	Internet of things (IoT)	Refers to technology in technological terms	IoT for alzheimers
Shelton, B. E., & Uz, C. (2015). Immersive technology and the elderly: a mini-review. Gerontology, 61(2 PG-175–85), 175–185. https://doi.org/10.1159/000365754	Immersive technology	Refers to technology in technological terms	immersive technologies
Shishehgar, M., Kerr, D., & Blake, J. (2018). A systematic review of research into how robotic technology can help older people. Smart Health, 7–8(PG-1-18), 1–18. https://doi.org/10.1016/j.smhl.2018.03.002	Robots (inkl. robopets)	Refers to technology in technological terms	robotic technology
Siegel, C., & Dorner, T. E. (2017). Information technologies for active and assisted living—Influences to the quality of life of an ageing society. International Journal of Medical Informatics, 100(PG-32-45), 32–45. https://doi.org/10.1016/j.ijmedinf.2017.01.012	ICT	Refers to technology in technological terms	ICT for quality of life
Silva, A. G., Caravau, H., Martins, A., Almeida, A. M. P., Silva, T., Ribeiro, Ó., Santinha, G., & Rocha, N. P. (2021). Procedures of user-centered usability assessment for digital solutions: scoping review of reviews reporting on digital solutions relevant for older adults. JMIR Human Factors, 8(1 PG-). https://doi.org/10.2196/22774	Technology for older people	using umbrella terms that broadly refer to the use of technology for ageing in place	digital solutions relevant for older adults
Song, Y., & van der Cammen, T. J. M. (2019). Electronic assistive technology for community-dwelling solo-living older adults: A systematic review. Maturitas, 125(PG-50-56), 50–56. https://doi.org/10.1016/j.maturitas.2019.04.211	Assistive technologies	referring to its purpose for an individual's health	electronic assistive technology for well-being
Span, M., Hettinga, M., Vernooij-Dassen, M., Eefsting, J., & Smits, C. (2013). Involving people with dementia in the development of supportive IT applications: a systematic review. Ageing Res Rev, 12(2 PG-535–51), 535–551. https://doi.org/10.1016/j.arr.2013.01.002	Technology for dementia	referring to its purpose for an individual's health	supportive IT applications for dementia
Sriram, V., Jenkinson, C., & Peters, M. (2019). Informal carers’ experience of assistive technology use in dementia care at home: a systematic review. BMC Geriatrics, 19(PG-25), 25. https://doi.org/10.1186/s12877-019-1169-0	Assistive technologies	referring to its purpose for an individual's health	Assistive technology for dementia
Stavropoulos, T. G., Papastergiou, A., Mpaltadoros, L., Nikolopoulos, S., & Kompatsiaris, I. (2020). Iot wearable sensors and devices in elderly care: A literature review. Sensors (Switzerland), 20(10 PG-). https://doi.org/10.3390/s20102826	Internet of things (IoT); Sensors; Wearables	Refers to technology in technological terms	IoT wearable sensors and devices
Steel, D. M., & Gray, M. A. (2009). Baby boomers’ use and perception of recommended assistive technology: a systematic review. Disabil Rehabil Assist Technol, 4(3 PG-129–36), 129–136. https://doi.org/10.1080/17483100902767175	Assistive technologies	referring to its purpose for an individual's health	assistive technology (AT)
Steindal, S. A., Nes, A. A. G., Godskesen, T. E., Dihle, A., Lind, S., Winger, A., & Klarare, A. (2020). Patients’ experiences of telehealth in palliative home care: Scoping review. Journal of Medical Internet Research, 22(5 PG-). https://doi.org/10.2196/16218	telehealth	using umbrella terms that refer to the use of technology as part of a broad range of caring services, strategies, and practices	telehealth in palliative home care
Stewart, L. S. P., & McKinstry, B. (2012). Fear of falling and the use of telecare by older people. British Journal of Occupational Therapy, 75(7 PG-304–312), 304–312. https://doi.org/10.4276/030802212X13418284515758	telecare	using umbrella terms that refer to the use of technology as part of a broad range of caring services, strategies, and practices	telecare for falling
Stockwell, S., Schofield, P., Fisher, A., Firth, J., Jackson, S. E., Stubbs, B., & Smith, L. (2019). Digital behavior change interventions to promote physical activity and/or reduce sedentary behavior in older adults: A systematic review and meta-analysis. Experimental Gerontology, 120(PG-68-87), 68–87. https://doi.org/10.1016/j.exger.2019.02.020	Technology for physical activity	referring to its purpose for an individual's health	Digital behavior changeinterventions (DBCI) for physical activity
Stokke, R. (2016). The personal emergency response system as a technology innovation in primary health care services: An integrative review. Journal of Medical Internet Research, 18(7 PG-). https://doi.org/10.2196/jmir.5727	Personal alarms	Referring to the purpose of the technology in caring practices or services	personal emergency response system
Straiton, N., Alharbi, M., Bauman, A., Neubeck, L., Gullick, J., Bhindi, R., & Gallagher, R. (2018). The validity and reliability of consumer-grade activity trackers in older, community-dwelling adults: A systematic review. Maturitas, 112(PG-85-93), 85–93. https://doi.org/10.1016/j.maturitas.2018.03.016	Sensors	Refers to technology in technological terms	consumer-grade activity trackers
Su, Z., Bentley, B. L., McDonnell, D., Ahmad, J., He, J., Shi, F., Takeuchi, K., Cheshmehzangi, A., & da Veiga, C. P. (2022). 6G and Artificial Intelligence Technologies for Dementia Care: Literature Review and Practical Analysis. Journal of Medical Internet Research, 24(4 PG-). https://doi.org/10.2196/30503	Artificial intelligence (AI); 6G	Refers to technology in technological terms	6G and Artificial Intelligence Technologies for Dementia
Suijkerbuijk, S., Nap, H. H., Cornelisse, L., Ijsselsteijn, W. A., de Kort, Y. A. W., & Minkman, M. M. N. (2019). Active Involvement of People with Dementia: A Systematic Review of Studies Developing Supportive Technologies. Journal of Alzheimers Disease, 69(4 PG-1041–1065), 1041–1065. https://doi.org/10.3233/jad-190050	Technology for dementia	referring to its purpose for an individual's health	supportive technologies developed with people with dementia
Suleiman-Martos, N., García-Lara, R., Albendín-García, L., Romero-Béjar, J. L., Cañadas-De La Fuente, G. A., Monsalve-Reyes, C., & Gomez-Urquiza, J. L. (2022). Effects of active video games on physical function in independent community-dwelling older adults: A systematic review and meta-analysis. J Adv Nurs, 78(5 PG-1228–1244), 1228–1244. https://doi.org/10.1111/jan.15138	Games	Refers to technology in technological terms	active video games for physical function
Sulz, S., van Elten, H. J., Askari, M., Weggelaar-Jansen, A. M., & Huijsman, R. (2021). eHealth Applications to Support Independent Living of Older Persons: Scoping Review of Costs and Benefits Identified in Economic Evaluations. Journal of Medical Internet Research, 23(3 PG-13), 13. https://doi.org/10.2196/24363	EHealth	using umbrella terms that refer to the use of technology as part of a broad range of caring services, strategies, and practices	eHealth Applications
Sumner, J., Chong, L. S., Bundele, A., & Lim, Y. W. (2021). Co-Designing Technology for Aging in Place: A Systematic Review. Gerontologist, 61(7 PG-395–409), E395–E409. https://doi.org/10.1093/geront/gnaa064	Co-designed technologies	no fit	co-designed technology that support older adults to age in place
Sundgren, S., Stolt, M., & Suhonen, R. (2020). Ethical issues related to the use of gerontechnology in older people care: A scoping review. Nursing Ethics, 27(1 PG-88–103), 88–103. https://doi.org/10.1177/0969733019845132	Gerontechnology	using umbrella terms that broadly refer to the use of technology for ageing in place	gerontechnology in the care of community-dwelling older people
Suri, A., VanSwearingen, J., Dunlap, P., Redfern, M. S., Rosso, A. L., & Sejdić, E. (2022). Facilitators and barriers to real-life mobility in community-dwelling older adults: a narrative review of accelerometry- and global positioning system-based studies. Aging Clin Exp Res, 34(8 PG-1733–1746), 1733–1746. https://doi.org/10.1007/s40520-022-02096-x	GPS	Refers to technology in technological terms	accelerometry- and global positioning systems
Tan, S. H. X., Lee, C. K. J., Yong, C. W., & Ding, Y. Y. (2021). Scoping review: Facilitators and barriers in the adoption of teledentistry among older adults. Gerodontology, 38(4 PG-351–365), 351–365. https://doi.org/10.1111/ger.12588	Teledentistry	Referring to the purpose of the technology in caring practices or services	teledentistry
Thangavel, G., Memedi, M., & Hedstrom, K. (2022). Customized Information and Communication Technology for Reducing Social Isolation and Loneliness Among Older Adults: Scoping Review. JMIR Mental Health, 9(3 PG-14), 14. https://doi.org/10.2196/34221	ICT	Refers to technology in technological terms	Information and Communication Technology for Reducing Social Isolation and Loneliness
Thawisuk, C., Inoue, K., Kaunnil, A., Suyama, N., Kim, M., & Ito, Y. (2022). Occupational therapists’ perspectives on assistive technology services provision for older adult’s clients: A literature review. World Federation of Occupational Therapists Bulletin, PG-7, 7. https://doi.org/10.1080/14473828.2022.2069359	Assistive technologies	referring to its purpose for an individual's health	Assistive technologies
Thompson, O., Koumanakos, G., & Hadjri, K. (2012). The ethical and policy implications of e-health and telemedicine: An ageing-focused review. Clinical Ethics, 7(4 PG-147–156), 147–156. https://doi.org/10.1258/ce.2012.012020	EHealth; Telemedicine	using umbrella terms that refer to the use of technology as part of a broad range of caring services, strategies, and practices	ehealth and telemedicine for support and well-being
Tonga, E., Srikesavan, C., Williamson, E., & Lamb, S. E. (2022). Components, design and effectiveness of digital physical rehabilitation interventions for older people: A systematic review. Journal of Telemedicine and Telecare, 28(3 PG-162–176), 162–176. https://doi.org/10.1177/1357633x20927587	Telerehabilitation	Referring to the purpose of the technology in caring practices or services	digital physical rehabilitation interventions
Toosizadeh, N., Bunting, M., Howe, C., Mohler, J., Sprinkle, J., & Najafi, B. (2014). Motorized mobility scooters: The use of training/intervention and technology for improving driving skills in aging adults - A mini-review. Gerontology, 60(4 PG-357–365), 357–365. https://doi.org/10.1159/000356766	Mobility devices	referring to its purpose for an individual's health	technology for improving motorized mobility scooter driving skills
Tsertsidis, A., Kolkowska, E., & Hedstrom, K. (2019). Factors influencing seniors’ acceptance of technology for ageing in place in the post-implementation stage: A literature review. INTERNATIONAL JOURNAL OF MEDICAL INFORMATICS, 129, 324–333. https://doi.org/10.1016/j.ijmedinf.2019.06.027	Technology for ageing in place	using umbrella terms that broadly refer to the use of technology for ageing in place	technology for ageing in place
Tuazon, J. R., Jahan, A., & Jutai, J. W. (2019). Understanding adherence to assistive devices among older adults: a conceptual review. Disability and Rehabilitation: Assistive Technology, 14(5 PG-424–433), 424–433. https://doi.org/10.1080/17483107.2018.1493753	Assistive devices (ADs)	referring to its purpose for an individual's health	assistive devices (ADs)
Tun, S. Y. Y., Madanian, S., & Mirza, F. (2021). Internet of things (IoT) applications for elderly care: a reflective review. Aging Clinical and Experimental Research, 33(4 PG-855–867), 855–867. https://doi.org/10.1007/s40520-020-01545-9	Internet of things (IoT) and sensors	Refers to technology in technological terms	Internet of things (IoT) applications and wearable technologies
Turjamaa, R., Pehkonen, A., & Kangasniemi, M. (2019). How smart homes are used to support older people: An integrative review. Int J Older People Nurs, 14(4 PG-e12260), e12260. https://doi.org/10.1111/opn.12260	Smart environments (inc smart homes and smart furniture)	Refers to technology in technological terms	smart homes to support independent living
Usmani, S., Saboor, A., Haris, M., Khan, M. A., & Park, H. (2021). Latest Research Trends in Fall Detection and Prevention Using Machine Learning: A Systematic Review. Sensors (Basel), 21(15 PG-). https://doi.org/10.3390/s21155134	Machine learning	Refers to technology in technological terms	machine learning for fall detection
Valenzuela, T., Okubo, Y., Woodbury, A., Lord, S. R., & Delbaere, K. (2018). Adherence to Technology-Based Exercise Programs in Older Adults: A Systematic Review. J Geriatr Phys Ther, 41(1 PG-49–61), 49–61. https://doi.org/10.1519/jpt.0000000000000095	Technology for physical activity	referring to its purpose for an individual's health	Technology-Based Exercise Programs
van Boekel, L. C., Wouters, E. J. M., Grimberg, B. M., van der Meer, N. J. M., & Luijkx, K. G. (2019). Perspectives of Stakeholders on Technology Use in the Care of Community-Living Older Adults with Dementia: A Systematic Literature Review. Healthcare, 7(2 PG-12), 12. https://doi.org/10.3390/healthcare7020073	Technology for dementia	referring to its purpose for an individual's health	technology for dementia
Van Den Berg, N., Schumann, M., Kraft, K., & Hoffmann, W. (2012). Telemedicine and telecare for older patients - A systematic review. Maturitas, 73(2 PG-94–114), 94–114. https://doi.org/10.1016/j.maturitas.2012.06.010	telemedicine; telecare	using umbrella terms that refer to the use of technology as part of a broad range of caring services, strategies, and practices	telemedicine and telecare concepts and for older patients
van Loon-van Gaalen, M., van Winsen, B., van der Linden, M. C., Gussekloo, J., & van der Mast, R. C. (2021). The effect of a telephone follow-up call for older patients, discharged home from the emergency department on health-related outcomes: a systematic review of controlled studies. International Journal of Emergency Medicine, 14(1 PG-). https://doi.org/10.1186/s12245-021-00336-x	Telephone calls	Refers to technology in technological terms	telephone follow-up call for hospital home transitions
Van Patten, R., Keller, A. V, Maye, J. E., Jeste, D. V, Depp, C., Riek, L. D., & Twamley, E. W. (2020). Home-based cognitively assistive robots: Maximizing cognitive functioning and maintaining independence in older adults without dementia. Clinical Interventions in Aging, 15(PG-1129-1139), 1129–1139. https://doi.org/10.2147/CIA.S253236	Robots (inkl. robopets)	Refers to technology in technological terms	cognitively assistive robots for people without dementia
Vandemeulebroucke, T., de Casterlé, B. D., & Gastmans, C. (2018). How do older adults experience and perceive socially assistive robots in aged care: a systematic review of qualitative evidence. Aging and Mental Health, 22(2 PG-149–167), 149–167. https://doi.org/10.1080/13607863.2017.1286455	Robots (inkl. robopets)	Refers to technology in technological terms	socially assistive robots
Vandemeulebroucke, T., de Casterle, B. D., & Gastmans, C. (2018). The use of care robots in aged care: A systematic review of argument-based ethics literature. Archives of Gerontology and Geriatrics, 74(PG-15-25), 15–25. https://doi.org/10.1016/j.archger.2017.08.014	Robots (inkl. robopets)	Refers to technology in technological terms	care robots
Vandemeulebroucke, T., Dzi, K., & Gastmans, C. (2021). Older adults’ experiences with and perceptions of the use of socially assistive robots in aged care: A systematic review of quantitative evidence. Archives of Gerontology and Geriatrics, 95(PG-). https://doi.org/10.1016/j.archger.2021.104399	Robots (inkl. robopets)	Refers to technology in technological terms	socially assistive robots
Vassli, L. T., & Farshchian, B. A. (2018). Acceptance of Health-Related ICT among Elderly People Living in the Community: A Systematic Review of Qualitative Evidence. International Journal of Human-Computer Interaction, 34(2 PG-99–116), 99–116.	ICT	Refers to technology in technological terms	Health-Related ICT
Vavasour, G., Giggins, O. M., Doyle, J., & Kelly, D. (2021). How wearable sensors have been utilised to evaluate frailty in older adults: a systematic review. J Neuroeng Rehabil, 18(1 PG-112), 112. https://doi.org/10.1186/s12984-021-00909-0	Sensors	Refers to technology in technological terms	sensors for the evaluation of frailty
Vázquez, A., Jenaro, C., Flores, N., Bagnato, M. J., Pérez, M. C., & Cruz, M. (2018). E-Health Interventions for Adult and Aging Population With Intellectual Disability: A Review. Front Psychol, 9(PG-2323), 2323. https://doi.org/10.3389/fpsyg.2018.02323	EHealth	using umbrella terms that refer to the use of technology as part of a broad range of caring services, strategies, and practices	ehealth for intellectual disability
Vedel, I., Akhlaghpour, S., Vaghefi, I., Bergman, H., & Lapointe, L. (2013). Health information technologies in geriatrics and gerontology: a mixed systematic review. Journal of the American Medical Informatics Association : JAMIA, 20(6), 1109–1119. https://doi.org/10.1136/amiajnl-2013-001705	Technology for health information	Referring to the purpose of the technology in caring practices or services	health information technologies in geriatrics and gerontology
Velayati, F., Ayatollahi, H., & Hemmat, M. (2020). A Systematic Review of the Effectiveness of Telerehabilitation Interventions for Therapeutic Purposes in the Elderly. Methods of Information in Medicine, 59(2-3 PG-104–109), 104–109. https://doi.org/10.1055/s-0040-1713398	Telerehabilitation	Referring to the purpose of the technology in caring practices or services	Telerehabilitation Interventions for Therapeutic Purposes
Vichitvanichphong, S., Talaei-Khoei, A., Kerr, D., & Ghapanchi, A. H. (2018). Assistive technologies for aged care: Comparative literature survey on the effectiveness of theories for supportive and empowering technologies. Information Technology & People, 31(2 PG-405–427), 405–427. https://doi.org/10.1108/itp-03-2017-0090	Assistive technologies	referring to its purpose for an individual's health	Assistive technologies
Vogan, A. A., Alnajjar, F., Gochoo, M., & Khalid, S. (2020). Robots, AI, and Cognitive Training in an Era of Mass Age-Related Cognitive Decline: A Systematic Review. IEEE Access, 8(PG-18284-18304), 18284–18304. https://doi.org/10.1109/access.2020.2966819	Artificial intelligence (AI)	Refers to technology in technological terms	AI for dementia
Wagner, F., Basran, J., & Dal Bello-Haas, V. (2012). A review of monitoring technology for use with older adults. Journal of Geriatric Physical Therapy, 35(1 PG-28–34), 28–34. https://doi.org/10.1519/JPT.0b013e318224aa23	Telemonitoring	Referring to the purpose of the technology in caring practices or services	monitoring technologies appropriate for older adults
Walker, C. L., Kopp, M., Binford, R. M., & Bowers, C. J. (2017). Home Telehealth Interventions for Older Adults with Diabetes. Home Healthcare Now, 35(4 PG-202–210), 202–210. https://doi.org/10.1097/NHH.0000000000000522	telehealth	using umbrella terms that refer to the use of technology as part of a broad range of caring services, strategies, and practices	Telehealth Interventions for Diabetes
Wang, Y. L., Hou, H. T., & Tsai, C. C. (2020). A systematic literature review of the impacts of digital games designed for older adults. Educational Gerontology, 46(1 PG-1–17), 1–17. https://doi.org/10.1080/03601277.2019.1694448	Games	Refers to technology in technological terms	digital games designed for older adults
Wang, Z., Ramamoorthy, V., Gal, U., & Guez, A. (2020). Possible life saver: A review on human fall detection technology. Robotics, 8(3 PG-). https://doi.org/10.3390/ROBOTICS9030055	Technology for falls	referring to its purpose for an individual's health	human fall detection technology
Wang, Z., Yang, Z., & Dong, T. (2017). A review of wearable technologies for elderly care that can accurately track indoor position, recognize physical activities and monitor vital signs in real time. Sensors (Switzerland), 17(2 PG-). https://doi.org/10.3390/s17020341	Wearables; Sensors; GPS	Refers to technology in technological terms	wearable technologies that track indoor position, recognize physical activities and monitor vital signs in real time
Ward, G., Holliday, N., Fielden, S., & Williams, S. (2012). Fall detectors: A review of the literature. Journal of Assistive Technologies, 6(3 PG-202–215), 202–215. https://doi.org/10.1108/17549451211261326	Technology for falls	referring to its purpose for an individual's health	fall detectors
Wei, S., Kang, B., Bailey, D. E., Caves, K., Lin, Y., McConnell, E. S., Thurow, M., Woodward, A., Wright-Freeman, K., Xue, T. M., & Corazzini, K. N. (2022). Using Technology to Measure Older Adults’ Social Networks for Health and Well-Being: A Scoping Review. The Gerontologist, 62(7 PG-418–430), e418–e430. https://doi.org/10.1093/geront/gnab039	Technology for social connectedness	referring to its purpose for an individual's health	technology for measuring older adults' social networks
Werner, C., Ullrich, P., Geravand, M., Peer, A., & Hauer, K. (2016). Evaluation Studies of Robotic Rollators by the User Perspective: A Systematic Review. Gerontology, 62(6 PG-644–653), 644–653. https://doi.org/10.1159/000444878	Robots (inkl. robopets)	Refers to technology in technological terms	Robotic Rollators
Westphal, A., Dingjan, P., & Attoe, R. (2010). What can low and high technologies do for late-life mental disorders? Current Opinion in Psychiatry, 23(6 PG-510–515), 510–515. https://doi.org/10.1097/YCO.0b013e32833d74d4	Technology for mental healthcare	Referring to the purpose of the technology in caring practices or services	low and high technologies for late-life mental disorders
Whelan, S., Murphy, K., Barrett, E., Krusche, C., Santorelli, A., & Casey, D. (2018). Factors Affecting the Acceptability of Social Robots by Older Adults Including People with Dementia or Cognitive Impairment: A Literature Review. International Journal of Social Robotics, 10(5 PG-643–668), 643–668. https://doi.org/10.1007/s12369-018-0471-x	Robots (inkl. robopets)	Refers to technology in technological terms	Social Robots for dementia and cognitive impairment
Whitfield, T., McConnell, B., Renouf, P., Mansour, H., Zabihi, S., Aguirre, E., Walker, Z., Cooper, C., & Marchant, N. L. (2021). The effect of remotely delivered lifestyle interventions on cognition in older adults without dementia: A systematic review and meta-analysis. Ageing Research Reviews, 72(PG-). https://doi.org/10.1016/j.arr.2021.101505	Technology for dementia	referring to its purpose for an individual's health	remotely delivered lifestyle interventions for reducing dementia
Wildenbos, G. A., Peute, L., & Jaspers, M. (2018). Aging barriers influencing mobile health usability for older adults: A literature based framework (MOLD-US). International Journal of Medical Informatics, 114(PG-66-75), 66–75. https://doi.org/10.1016/j.ijmedinf.2018.03.012	Mhealth	using umbrella terms that refer to the use of technology as part of a broad range of caring services, strategies, and practices	mhealth
Wilson, J., Heinsch, M., Betts, D., Booth, D., & Kay-Lambkin, F. (2021). Barriers and facilitators to the use of e-health by older adults: a scoping review. BMC Public Health, 21(1 PG-1556), 1556. https://doi.org/10.1186/s12889-021-11623-w	EHealth	using umbrella terms that refer to the use of technology as part of a broad range of caring services, strategies, and practices	ehealth
Wilson, S. A., Byrne, P., Rodgers, S. E., & Maden, M. (2022). A Systematic Review of Smartphone and Tablet Use by Older Adults With and Without Cognitive Impairment. Innovation in Aging, 6(2 PG-19), 19. https://doi.org/10.1093/geroni/igac002	Smartphones; Tablets	Refers to technology in technological terms	smartphones and tablets
Wong, A. K. C., Bayuo, J., Wong, F. K. Y., Yuen, W. S., Lee, A. Y. L., Chang, P. K., & Lai, J. T. C. (2022). Effects of a Nurse-Led Telehealth Self-care Promotion Program on the Quality of Life of Community-Dwelling Older Adults: Systematic Review and Meta-analysis. Journal of Medical Internet Research, 24(3 PG-). https://doi.org/10.2196/31912	telehealth	using umbrella terms that refer to the use of technology as part of a broad range of caring services, strategies, and practices	Telehealth Self-care Promotion Program
Yu, C., Sommerlad, A., Sakure, L., & Livingston, G. (2022). Socially assistive robots for people with dementia: Systematic review and meta-analysis of feasibility, acceptability and the effect on cognition, neuropsychiatric symptoms and quality of life. Ageing Research Reviews, 78(PG-). https://doi.org/10.1016/j.arr.2022.101633	Robots (inkl. robopets)	Refers to technology in technological terms	Socially assistive robots for people with dementia
Yusif, S., Soar, J., & Hafeez-Baig, A. (2016). Older people, assistive technologies, and the barriers to adoption: A systematic review. Int J Med Inform, 94(PG-112-6), 112–116. https://doi.org/10.1016/j.ijmedinf.2016.07.004	Assistive technologies	referring to its purpose for an individual's health	assistive technologies (ATs)
Zafrani, O., & Nimrod, G. (2019). Towards a Holistic Approach to Studying Human-Robot Interaction in Later Life. Gerontologist, 59(1 PG-26–36), E26–E36. https://doi.org/10.1093/geront/gny077	Robots (inkl. robopets)	Refers to technology in technological terms	successful Human-Robot Interaction in Later Life
Zander, V., Gustafsson, C., Landerdahl Stridsberg, S., & Borg, J. (2021). Implementation of welfare technology: a systematic review of barriers and facilitators. Disability and Rehabilitation: Assistive Technology, PG-. https://doi.org/10.1080/17483107.2021.1938707	Welfare technology	using umbrella terms that broadly refer to the use of technology for ageing in place	Welfare technology
Zander, V., Johansson-Pajala, R. M., & Gustafsson, C. (2020). Methods to evaluate perspectives of safety, independence, activity, and participation in older persons using welfare technology. A systematic review. Disability and Rehabilitation: Assistive Technology, 15(4 PG-373–393), 373–393. https://doi.org/10.1080/17483107.2019.1574919	Welfare technology	using umbrella terms that broadly refer to the use of technology for ageing in place	Welfare technology
Zaslavsky, O., Roopsawang, I., & Chen, A. T. (2020). Promoting behavioral change in mobile health interventions for older adults: A scoping review. Research in Gerontological Nursing, 13(2 PG-102–116), 102–116. https://doi.org/10.3928/19404921-20191031-01	Mhealth	using umbrella terms that refer to the use of technology as part of a broad range of caring services, strategies, and practices	mhealth interventions for eliciting behavioral change
Zhang, Y. Y., D’Haeseleer, I., Coelho, J., Vanden Abeele, V., & Vanrumste, B. (2021). Recognition of Bathroom Activities in Older Adults Using Wearable Sensors: A Systematic Review and Recommendations. Sensors, 21(6 PG-23), 23. https://doi.org/10.3390/s21062176	Wearables; Sensors	Refers to technology in technological terms	Wearable Sensors for recognition of bathroom actitivies
Zhong, R., & Rau, P. L. P. (2020). Are cost-effective technologies feasible to measure gait in older adults? A systematic review of evidence-based literature. Archives of Gerontology and Geriatrics, 87(PG-). https://doi.org/10.1016/j.archger.2019.103970	Sensors	Refers to technology in technological terms	gait assessment technologies
Zhu, J., Shi, K., Yang, C., Niu, Y., Zeng, Y., Zhang, N., Liu, T., & Chu, C. H. (2021). Ethical issues of smart home-based elderly care: A scoping review. Journal of Nursing Management, PG-. https://doi.org/10.1111/jonm.13521	Smart environments (inc smart homes and smart furniture)	Refers to technology in technological terms	smart-home based elderly care
Zwijsen, S. A., Niemeijer, A. R., & Hertogh, C. M. (2011). Ethics of using assistive technology in the care for community-dwelling elderly people: an overview of the literature. Aging Ment Health, 15(4 PG-419–27), 419–427. https://doi.org/10.1080/13607863.2010.543662	Assistive technologies	referring to its purpose for an individual's health	assistive technology for dementia
