# Supplementary material for: Characteristics and Range of Reviews About Technologies for Aging in Place: Scoping Review of Reviews
Source: JMIR Aging. 2024 Jan 22;7:e50286. doi: 10.2196/50286 (PMC10845034; doi:10.2196/50286)
Supplement: Multimedia Appendix 6 [file aging_v7i1e50286_app6.xlsx]

## Sheet: Sheet1
Source	Problems related to technology	Problems related to care services or practices	problems related to experiences of ageing in place	Problems related to treatment or management of diseases
Abbott, R., Orr, N., McGill, P., Whear, R., Bethel, A., Garside, R., Stein, K., & Thompson-Coon, J. (2019). How do “robopets” impact the health and well-being of residents in care homes? A systematic review of qualitative and quantitative evidence. International Journal of Older People Nursing, 14(3 PG-23), 23. https://doi.org/10.1111/opn.12239	Effect or implications of tech	Nursing home / other institution	Loneliness, social isolation/connectedness/connections etc	n/a
Abdi, J., Al-Hindawi, A., Ng, T., & Vizcaychipi, M. P. (2018). Scoping review on the use of socially assistive robot technology in elderly care. BMJ Open, 8(2 PG-e018815), e018815. https://doi.org/10.1136/bmjopen-2017-018815	Barriers and drivers of use and acceptability	n/a	n/a	n/a
Abdi, S., de Witte, L., & Hawley, M. (2020). Emerging technologies with potential care and support applications for older people: Review of gray literature. JMIR Aging, 3(2 PG-). https://doi.org/10.2196/17286	Feasibility	n/a	n/a	n/a
Abou Allaban, A., Wang, M. Z., & Padir, T. (2020). A Systematic Review of Robotics Research in Support of In-Home Care for Older Adults. Information, 11(2 PG-24), 24. https://doi.org/10.3390/info11020075	Barriers and drivers of use and acceptability	n/a	n/a	n/a
Abri, D., & Boll, T. (2020). Aging, Technology, and Psychology: Models of Assistive Device Use Viewed from an Action-Theoretical Perspective on Lifespan Development. European Psychologist, 25(3 PG-211–228), 211–228. https://doi.org/10.1027/1016-9040/a000407	Barriers and drivers of use and acceptability	n/a	n/a	n/a
Airola. (2021). Learning and Use of eHealth among Older Adults Living at Home in Rural and Nonrural Settings: Systematic Review. Journal of Medical Internet Research, 23(12 PG-). https://doi.org/10.2196/23804	Barriers and drivers of use and acceptability	n/a	n/a	n/a
Alnajjar, F., Khalid, S., Vogan, A. A., Shimoda, S., Nouchi, R., & Kawashima, R. (2019). Emerging Cognitive Intervention Technologies to Meet the Needs of an Aging Population: A Systematic Review. Frontiers in Aging Neuroscience, 11(PG-). https://doi.org/10.3389/fnagi.2019.00291	Effect or implications of tech	n/a	n/a	Cognitive impairment (ink. Alzheimer, Demens , Mild cognitive impairment, neurodegenerative disease or disability, Cognitive frailty)
Alonso, S. G., Hamrioui, S., Diez, I. D., Cruz, E. M., Lopez-Coronado, M., & Franco, M. (2019). Social Robots for People with Aging and Dementia: A Systematic Review of Literature. Telemedicine and E-Health, 25(7 PG-533–540), 533–540. https://doi.org/10.1089/tmj.2018.0051	Barriers and drivers of use and acceptability	n/a	n/a	Cognitive impairment (ink. Alzheimer, Demens , Mild cognitive impairment, neurodegenerative disease or disability, Cognitive frailty)
Ambrens, M., Alley, S., Oliveira, J. S., To, Q. Y., Delbaere, K., Vandelanotte, C., & Tiedemann, A. (2022). Effect of eHealth-delivered exercise programmes on balance in people aged 65 years and over living in the community: a systematic review and meta-analysis of randomised controlled trials. BMJ Open, 12(6 PG-10), 10. https://doi.org/10.1136/bmjopen-2021-051377	Uptake or scalability	n/a	n/a	Falls including balance related issues
Andtfolk, M., Nyholm, L., Eide, H., & Fagerstrom, L. (2021). Humanoid robots in the care of older persons: A scoping review. Assistive Technology, PG-9, 9. https://doi.org/10.1080/10400435.2021.1880493	Barriers and drivers of use and acceptability	n/a	n/a	n/a
Asl, A. M., Ulate, M. M., Martin, M. F., & van der Roest, H. (2022). Methodologies Used to Study the Feasibility, Usability, Efficacy, and Effectiveness of Social Robots For Elderly Adults: Scoping Review. Journal of Medical Internet Research, 24(8 PG-). https://doi.org/10.2196/37434	Effect of tech; Feasibility	n/a	Loneliness, social isolation/connectedness/connections etc	n/a
Astasio-Picado, Á., Cobos-Moreno, P., Gómez-Martín, B., Verdú-Garcés, L., & Zabala-Baños, M. C. (2022). Efficacy of Interventions Based on the Use of Information and Communication Technologies for the Promotion of Active Aging. International Journal of Environmental Research and Public Health, 19(3 PG-). https://doi.org/10.3390/ijerph19031534	Feasibility	n/a	Active ageing (inc excercise, prevention/promotion) NOT healthy aging	n/a
Astell, A. (2013). Technology and Fun for a Happy Old Age. In A. Sixsmith & G. Gutman (Eds.), Technologies for Active Aging (pp. 169–187). Springer.	Barriers and drivers of use and acceptability	n/a	n/a	n/a
Bacanoiu, M. V, & Danoiu, M. (2022). New Strategies to Improve the Quality of Life for Normal Aging versus Pathological Aging. Journal of Clinical Medicine, 11(14 PG-). https://doi.org/10.3390/jcm11144207	n/a	Rehabilitation	Active ageing (inc excercise, prevention/promotion) NOT healthy aging	n/a
Backonja, U., Chi, N. C., Choi, Y., Hall, A. K., Le, T., Kang, Y., & Demiris, G. (2016). Visualization approaches to support healthy aging: A systematic review. J Innov Health Inform, 23(3 PG-860), 860. https://doi.org/10.14236/jhi.v23i3.860	Feasibility	n/a	Healthy aging	n/a
Baig, M. M., Afifi, S., GholamHosseini, H., & Mirza, F. (2019). A Systematic Review of Wearable Sensors and IoT-Based Monitoring Applications for Older Adults - a Focus on Ageing Population and Independent Living. Journal of Medical Systems, 43(8 PG-11), 11. https://doi.org/10.1007/s10916-019-1365-7	Uptake or scalability	n/a	n/a	Falls including balance related issues
Barakovic, S., Husic, J. B., van Hoof, J., Krejcar, O., Maresova, P., Akhtar, Z., & Melero, F. J. (2020). Quality of Life Framework for Personalised Ageing: A Systematic Review of ICT Solutions. International Journal of Environmental Research and Public Health, 17(8 PG-20), 20. https://doi.org/10.3390/ijerph17082940	Effect or implications of tech	n/a	QoL	n/a
Barlow, J., Singh, D., Bayer, S., & Curry, R. (2007). A systematic review of the benefits of home telecare for frail elderly people and those with long-term conditions. Journal of Telemedicine and Telecare, 13(4 PG-172–179), 172–179. https://doi.org/10.1258/135763307780908058	Effect or implications of tech	n/a	n/a	n/a
Bastoni, S., Wrede, C., da Silva, M. C., Sanderman, R., Gaggioli, A., Braakman-Jansen, A., & Van Gemert-Pijnen, L. (2021). Factors Influencing Implementation of eHealth Technologies to Support Informal Dementia Care: Umbrella Review. JMIR Aging, 4(4 PG-18), 18. https://doi.org/10.2196/30841	Uptake or scalability	n/a	n/a	Cognitive impairment (ink. Alzheimer, Demens , Mild cognitive impairment, neurodegenerative disease or disability, Cognitive frailty)
Bedaf, S., Gelderblom, G. J., & De Witte, L. (2015). Overview and categorization of robots supporting independent living of elderly people: What activities do they support and how far have they developed. Assistive Technology, 27(2 PG-88–100), 88–100. https://doi.org/10.1080/10400435.2014.978916	n/a	n/a	older people's Self care/management	n/a
Benoit-Dube, L., Jean, E. K., Aguilar, M. A., Zuniga, A. M., Bier, N., Couture, M., Lussier, M., Lajoie, X., & Belchior, P. (2020). What facilitates the acceptance of technology to promote social participation in later life? A systematic review. Disability and Rehabilitation-Assistive Technology, PG-11, 11. https://doi.org/10.1080/17483107.2020.1844320	Uptake or scalability	n/a	n/a	n/a
Bevilacqua, R., Casaccia, S., Cortellessa, G., Astell, A., Lattanzio, F., Corsonello, A., D’Ascoli, P., Paolini, S., Di Rosa, M., Rossi, L., & Maranesi, E. (2020). Coaching Through Technology: A Systematic Review into Efficacy and Effectiveness for the Ageing Population. International Journal of Environmental Research and Public Health, 17(16 PG-14), 14. https://doi.org/10.3390/ijerph17165930	Effect or implications of tech	Health coaching	n/a	n/a
Bhattarai, P., & Phillips, J. L. (2017). The role of digital health technologies in management of pain in older people: An integrative review. Archives of Gerontology and Geriatrics, 68(PG-14-24), 14–24. https://doi.org/10.1016/j.archger.2016.08.008	Barriers and drivers of use and acceptability	n/a	n/a	Pain
Bhidayasiri, R., Jitkritsadakul, O., Boonrod, N., Sringean, J., Calne, S. M., Hattori, N., & Hayashi, A. (2015). What is the evidence to support home environmental adaptation in Parkinson’s disease? A call for multidisciplinary interventions. Parkinsonism Relat Disord, 21(10 PG-1127–32), 1127–1132. https://doi.org/10.1016/j.parkreldis.2015.08.025	Uptake or scalability	n/a	n/a	Parkinson's disease
Bin Zaman, S., Khan, R. K., Evans, R. G., Thrift, A. G., Maddison, R., & Islam, S. M. S. (2022). Exploring Barriers to and Enablers of the Adoption of Information and Communication Technology for the Care of Older Adults With Chronic Diseases: Scoping Review. JMIR Aging, 5(1 PG-18), 18. https://doi.org/10.2196/25251	n/a	n/a	n/a	Chronic conditions
Blackman, S., Matlo, C., Bobrovitskiy, C., Waldoch, A., Fang, M. L., Jackson, P., Mihailidis, A., Nygård, L., Astell, A., & Sixsmith, A. (2016). Ambient Assisted Living Technologies for Aging Well: A Scoping Review. Journal of Intelligent Systems, 25(1 PG-55–69), 55–69. https://doi.org/10.1515/jisys-2014-0136	n/a	n/a	n/a	Cognitive impairment (ink. Alzheimer, Demens , Mild cognitive impairment, neurodegenerative disease or disability, Cognitive frailty)
Botsis, T., & Hartvigsen, G. (2008). Current status and future perspectives in telecare for elderly people suffering from chronic diseases. Journal of Telemedicine and Telecare, 14(4), 195–203. https://doi.org/10.1258/jtt.2008.070905	Effect or implications of tech	n/a	n/a	Chronic conditions
Brignell, M., Wootton, R., & Gray, L. (2007). The application of telemedicine to geriatric medicine. Age and Ageing, 36(4 PG-369–374), 369–374. https://doi.org/10.1093/ageing/afm045	Effect or implications of tech	Geriatric medical practice	n/a	n/a
Broadbent, E., Stafford, R., & MacDonald, B. (2009). Acceptance of Healthcare Robots for the Older Population: Review and Future Directions. International Journal of Social Robotics, 4(1), 319–330.	Barriers and drivers of use and acceptability	n/a	n/a	n/a
Brownsell, S., Aldred, H., & Hawley, M. S. (2007). The role of telecare in supporting the needs of elderly people. J Telemed Telecare, 13(6 PG-293–7), 293–297. https://doi.org/10.1258/135763307781644870	n/a	Quality of care	n/a	n/a
Budak, K. B., Atefi, G., Hoel, V., Laporte Uribe, F., Meiland, F., Teupen, S., Felding, S. A., & Roes, M. (2021). Can technology impact loneliness in dementia? A scoping review on the role of assistive technologies in delivering psychosocial interventions in long-term care. Disability and Rehabilitation: Assistive Technology, PG-.	Effect or implications of tech	n/a	Loneliness, social isolation/connectedness/connections etc	Cognitive impairment (ink. Alzheimer, Demens , Mild cognitive impairment, neurodegenerative disease or disability, Cognitive frailty)
Buyl, R., Beogo, I., Fobelets, M., Deletroz, C., Van Landuyt, P., Dequanter, S., Gorus, E., Bourbonnais, A., Bourbonnais, A., Giguère, A., Giguère, A., Giguère, A., Lechasseur, K., Gagnon, M. P., Gagnon, M. P., & Gagnon, M. P. (2020). E-Health interventions for healthy aging: A systematic review. Systematic Reviews, 9(1 PG-). https://doi.org/10.1186/s13643-020-01385-8	Effect or implications of tech	n/a	Healthy aging	n/a
Cajamarca, G., Herskovic, V., & Rossel, P. O. (2020). Enabling older adults’ health self-management through self-report and visualization—a systematic literature review†. Sensors (Switzerland), 20(15 PG-1–16), 1–16. https://doi.org/10.3390/s20154348	Feasibility	n/a	n/a	n/a
Camp, N., Lewis, M., Hunter, K., Johnston, J., Zecca, M., Di Nuovo, A., & Magistro, D. (2020). Technology Used to Recognize Activities of Daily Living in Community-Dwelling Older Adults. Int J Environ Res Public Health, 18(1 PG-). https://doi.org/10.3390/ijerph18010163	Uptake or scalability	n/a	Active ageing (inc excercise, prevention/promotion) NOT healthy aging	n/a
Carroll, S., Kobayashi, K., Cervantes, M. N., Freeman, S., Saini, M., & Tracey, S. (2021). Supporting Healthy Aging through the Scale-Up, Spread, and Sustainability of Assistive Technology Implementation: A Rapid Realist Review of Participatory Co-Design for Assistive Technology with Older Adults. Gerontology and Geriatric Medicine, 7(PG-10), 10. https://doi.org/10.1177/23337214211023269	User involvement	n/a	n/a	n/a
Carswell, W., McCullagh, P. J., Augusto, J. C., Martin, S., Mulvenna, M. D., Zheng, H., Wang, H. Y., Wallace, J. G., McSorley, K., Taylor, B., & Jeffers, W. P. (2009). A review of the role of assistive technology for people with dementia in the hours of darkness. Technology and Health Care, 17(4 PG-281–304), 281–304. https://doi.org/10.3233/THC-2009-0553	Effect or implications of tech	Dementia care	n/a	Cognitive impairment (ink. Alzheimer, Demens , Mild cognitive impairment, neurodegenerative disease or disability, Cognitive frailty)
Carver, L. F., & Mackinnon, D. (2020). Health Applications of Gerontechnology, Privacy, and Surveillance: A Scoping Review. Surveillance & Society, 18(2 PG-216–230), 216–230.	Ethical considerations	n/a	n/a	n/a
Chalfont, G., Mateus, C., Varey, S., & Milligan, C. (2021). Self-efficacy of older people using technology to self-manage COPD, hypertension, heart failure, or dementia at home: An overview of systematic reviews. Gerontologist, 61(6 PG-318–334), E318–E334. https://doi.org/10.1093/geront/gnaa045	Feasibility	Home care (inc. In-home care and home health care)	older people's Self care/management	Cognitive impairment (ink. Alzheimer, Demens , Mild cognitive impairment, neurodegenerative disease or disability, Cognitive frailty); COPD; Cardiovascular disease
Chan, D. K. Y., Chan, L. K. M., Kuang, Y. M., Le, M. N. V, & Celler, B. (2021). Digital care technologies in people with dementia living in long-term care facilities to prevent falls and manage behavioural and psychological symptoms of dementia: a systematic review. European Journal of Ageing, PG-. https://doi.org/10.1007/s10433-021-00627-5	Barriers and drivers of use and acceptability; Effect of tech	n/a	n/a	Cognitive impairment (ink. Alzheimer, Demens , Mild cognitive impairment, neurodegenerative disease or disability, Cognitive frailty); Falls including balance related issues
Chan, J. K. Y., Klainin-Yobas, P., Chi, Y., Gan, J. K. E., Chow, G., & Wu, X. V. (2021). The effectiveness of e-interventions on fall, neuromuscular functions and quality of life in community-dwelling older adults: A systematic review and meta-analysis. International Journal of Nursing Studies, 113(PG-). https://doi.org/10.1016/j.ijnurstu.2020.103784	Effect or implications of tech	n/a	n/a	Falls including balance related issues
Chan, M., Campo, E., Estève, D., & Fourniols, J. Y. (2009). Smart homes - Current features and future perspectives. Maturitas, 64(2 PG-90–97), 90–97. https://doi.org/10.1016/j.maturitas.2009.07.014	Development of tech	n/a	n/a	n/a
Changizi, M., & Kaveh, M. H. (2017). Effectiveness of the mHealth technology in improvement of healthy behaviors in an elderly population-a systematic review. Mhealth, 3(PG-51), 51. https://doi.org/10.21037/mhealth.2017.08.06	Effect or implications of tech	n/a	n/a	n/a
Chaudhuri, S., Thompson, H., & Demiris, G. (2014). Fall detection devices and their use with older adults: A systematic review. Journal of Geriatric Physical Therapy, 37(4 PG-178–196), 178–196. https://doi.org/10.1519/JPT.0b013e3182abe779	Barriers and drivers of use and acceptability	n/a	n/a	Falls including balance related issues
Chelongar, K., & Ajami, S. (2021). Using active information and communication technology for elderly homecare services: A scoping review. Home Health Care Services Quarterly, 40(1 PG-93–104), 93–104. https://doi.org/10.1080/01621424.2020.1826381	n/a	Home care (inc. In-home care and home health care)	n/a	n/a
Chiarini, G., Ray, P., Akter, S., Masella, C., & Ganz, A. (2013). MHealth technologies for chronic diseases and elders: A systematic review. IEEE Journal on Selected Areas in Communications, 31(9), 6–18. https://doi.org/10.1109/JSAC.2013.SUP.0513001	Barriers and drivers of use and acceptability	n/a	n/a	Chronic conditions
Choi, H. K., & Lee, S. H. (2021). Trends and effectiveness of ict interventions for the elderly to reduce loneliness: A systematic review. Healthcare (Switzerland), 9(3 PG-). https://doi.org/10.3390/healthcare9030293	Barriers and drivers of use and acceptability; Effect of tech	n/a	Loneliness, social isolation/connectedness/connections etc	n/a
Choukou, M. A., Maddahi, A., Polyvyana, A., & Monnin, C. (2021). Digital health technology for Indigenous older adults: A scoping review. International Journal of Medical Informatics, 148(PG-). https://doi.org/10.1016/j.ijmedinf.2021.104408	n/a	n/a	QoL; older people's Self care/management	n/a
Choukou, M. A., Polyvyana, A., Sakamoto, Y., & Osterreicher, A. (2021). Ambient assisted living technologies to support older adults’ health and wellness: a systematic mapping review. European Review for Medical and Pharmacological Sciences, 25(12 PG-4289–4307), 4289–4307. https://doi.org/10.26355/eurrev_202106_26135	Barriers and drivers of use and acceptability	n/a	n/a	n/a
Choukou, M. A., Shortly, T., Leclerc, N., Freier, D., Lessard, G., Demers, L., & Auger, C. (2021). Evaluating the acceptance of ambient assisted living technology (AALT) in rehabilitation: A scoping review. International Journal of Medical Informatics, 150(PG-). https://doi.org/10.1016/j.ijmedinf.2021.104461	Barriers and drivers of use and acceptability	Rehabilitation	older people's Self care/management	n/a
Christensen, L. F., Moller, A. M., Hansen, J. P., Nielsen, C. T., & Gildberg, F. A. (2020). Patients’ and providers’ experiences with video consultations used in the treatment of older patients with unipolar depression: A systematic review. Journal of Psychiatric and Mental Health Nursing, 27(3 PG-258–271), 258–271. https://doi.org/10.1111/jpm.12574	Barriers and drivers of use and acceptability	n/a	n/a	Depression
Chung, J., Demiris, G., & Thompson, H. J. (2016). Ethical Considerations Regarding the Use of Smart Home Technologies for Older Adults: An Integrative Review. Annual Review of Nursing Research, 34(PG-155-181), 155–181. https://doi.org/10.1891/0739-6686.34.155	Ethical considerations	n/a	n/a	n/a
Cicirelli, G., Marani, R., Petitti, A., Milella, A., & D’Orazio, T. (2021). Ambient Assisted Living: A Review of Technologies, Methodologies and Future Perspectives for Healthy Aging of Population. Sensors (Basel), 21(10 PG-). https://doi.org/10.3390/s21103549	n/a	n/a	Healthy aging	n/a
Climent-Pérez, P., Spinsante, S., Mihailidis, A., & Florez-Revuelta, F. (2020). A review on video-based active and assisted living technologies for automated lifelogging. Expert Systems with Applications, 139(PG-). https://doi.org/10.1016/j.eswa.2019.112847	Barriers and drivers of use and acceptability	n/a	n/a	n/a
Connelly, K., Ur Rehman Laghari, K., Mokhtari, M., & Falk, T. H. (2014). Approaches to understanding the impact of technologies for aging in place: A mini-review. Gerontology, 60(3 PG-282–288), 282–288. https://doi.org/10.1159/000355644	Barriers and drivers of use and acceptability	n/a	n/a	n/a
Corbett, C. F., Wright, P. J., Jones, K., & Parmer, M. (2021). Voice-Activated Virtual Home Assistant Use and Social Isolation and Loneliness Among Older Adults: Mini Review. Frontiers in Public Health, 9(PG-6), 6. https://doi.org/10.3389/fpubh.2021.742012	Barriers and drivers of use and acceptability	n/a	Loneliness, social isolation/connectedness/connections etc	n/a
Cruz, A. M., Monsalve, L., Ladurner, A. M., Jaime, L. F., Wang, D., & Quiroga, D. A. (2021). Information and communication technologies for managing frailty: A systematic literature review. Aging and Disease, 12(3 PG-914–933), 914–933. https://doi.org/10.14336/AD.2020.1114	Effect or implications of tech	n/a	Loneliness, social isolation/connectedness/connections etc	n/a
D’Onofrio, G., Sancarlo, D., Ricciardi, F., Panza, F., Seripa, D., Cavallo, F., Giuliani, F., & Greco, A. (2017). Information and Communication Technologies for the Activities of Daily Living in Older Patients with Dementia: A Systematic Review. Journal of Alzheimer’s Disease, 57(3 PG-927–935), 927–935. https://doi.org/10.3233/JAD-161145	n/a	n/a	Activities of Daily living (ADL) (inc ADL recognition)	Cognitive impairment (ink. Alzheimer, Demens , Mild cognitive impairment, neurodegenerative disease or disability, Cognitive frailty)
Dada, S., van der Walt, C., May, A. A., & Murray, J. (2022). Intelligent assistive technology devices for persons with dementia: A scoping review. Assistive Technology, PG-14, 14. https://doi.org/10.1080/10400435.2021.1992540	n/a	n/a	n/a	Cognitive impairment (ink. Alzheimer, Demens , Mild cognitive impairment, neurodegenerative disease or disability, Cognitive frailty)
Dahler, A. M., Rasmussen, D. M., & Andersen, P. T. (2016). Meanings and experiences of assistive technologies in everyday lives of older citizens: a meta-interpretive review. Disabil Rehabil Assist Technol, 11(8 PG-619–29), 619–629. https://doi.org/10.3109/17483107.2016.1151950	Barriers and drivers of use and acceptability	n/a	n/a	n/a
Dahlke, D. V, & Ory, M. G. (2020). Emerging Issues of Intelligent Assistive Technology Use Among People With Dementia and Their Caregivers: A US Perspective. Frontiers in Public Health, 8(PG-7), 7. https://doi.org/10.3389/fpubh.2020.00191	Barriers and drivers of use and acceptability	n/a	n/a	Cognitive impairment (ink. Alzheimer, Demens , Mild cognitive impairment, neurodegenerative disease or disability, Cognitive frailty)
Damant, J., Knapp, M., Freddolino, P., & Lombard, D. (2017). Effects of digital engagement on the quality of life of older people. Health and Social Care in the Community, 25(6 PG-1679–1703), 1679–1703. https://doi.org/10.1111/hsc.12335	Effect or implications of tech	n/a	QoL	n/a
Dang, S., Dimmick, S., & Kelkar, G. (2009). Evaluating the evidence base for the use of home telehealth remote monitoring in elderly with heart failure. Telemedicine Journal and E-Health : The Official Journal of the American Telemedicine Association, 15(8 PG-783–796), 783–796. https://doi.org/10.1089/tmj.2009.0028	Effect or implications of tech	n/a	n/a	Cardiovascular disease
Daniel, K. M., Cason, C. L., & Ferrell, S. (2009). Emerging technologies to enhance the safety of older people in their homes. Geriatr Nurs, 30(6 PG-384–389), 384–389. https://doi.org/10.1016/j.gerinurse.2009.08.010	n/a	n/a	older people's Self care/management	n/a
Dawson, A., Bowes, A., Kelly, F., Velzke, K., & Ward, R. (2015). Evidence of what works to support and sustain care at home for people with dementia: a literature review with a systematic approach. BMC Geriatr, 15(PG-59), 59. https://doi.org/10.1186/s12877-015-0053-9	n/a	Home care (inc. In-home care and home health care)	n/a	Cognitive impairment (ink. Alzheimer, Demens , Mild cognitive impairment, neurodegenerative disease or disability, Cognitive frailty)
de Araujo, B. S., Fantinato, M., Peres, S. M., de Melo, R. C., Batistoni, S. S. T., Cachioni, M., & Hung, P. C. K. (2021). Effects of social robots on depressive symptoms in older adults: a scoping review. Library Hi Tech, PG-19, 19. https://doi.org/10.1108/lht-09-2020-0244	Barriers and drivers of use and acceptability; Effect of tech	n/a	n/a	Depression
Demiris, G., & Hensel, B. K. (2008). Technologies for an aging society: a systematic review of “smart home” applications. Yearbook of Medical Informatics, PG-33-40, 33–40. https://doi.org/10.1055/s-0038-1638580	n/a	n/a	n/a	n/a
Dequanter, S., Gagnon, M. P., Ndiaye, M. A., Gorus, E., Fobelets, M., Giguère, A., Bourbonnais, A., & Buyl, R. (2021). The Effectiveness of e-Health Solutions for Aging with Cognitive Impairment: A Systematic Review. Gerontologist, 61(7 PG-373–394), E373–E394. https://doi.org/10.1093/geront/gnaa065	Effect or implications of tech	n/a	n/a	Cognitive impairment (ink. Alzheimer, Demens , Mild cognitive impairment, neurodegenerative disease or disability, Cognitive frailty)
Diener, J., Rayling, S., Bezold, J., Krell-Roesch, J., Woll, A., & Wunsch, K. (2022). Effectiveness and Acceptability of e- and m-Health Interventions to Promote Physical Activity and Prevent Falls in Nursing Homes—A Systematic Review. Frontiers in Physiology, 13(PG-). https://doi.org/10.3389/fphys.2022.894397	Barriers and drivers of use and acceptability; Effect of tech	n/a	Active ageing (inc excercise, prevention/promotion) NOT healthy aging	Falls including balance related issues
Dino, M. J. S., Davidson, P. M., Dion, K. W., Szanton, S. L., & Ong, I. L. (2022). Nursing and human-computer interaction in healthcare robots for older people: An integrative review. International Journal of Nursing Studies Advances, 4(PG-). https://doi.org/10.1016/j.ijnsa.2022.100072	Barriers and drivers of use and acceptability	n/a	n/a	n/a
Doraiswamy, S., Jithesh, A., Mamtani, R., Abraham, A., & Cheema, S. (2021). Telehealth use in geriatrics care during the covid-19 pandemic—a scoping review and evidence synthesis. International Journal of Environmental Research and Public Health, 18(4 PG-1–17), 1–17. https://doi.org/10.3390/ijerph18041755	n/a	n/a	n/a	n/a
Dunham, M., Bonacaro, A., Schofield, P., Bacon, L., Spyridonis, F., & Mehrpouya, H. (2021). Smartphone applications designed to improve older people’s chronic pain management: An integrated systematic review. Geriatrics (Switzerland), 6(2 PG-). https://doi.org/10.3390/geriatrics6020040	n/a	n/a	older people's Self care/management	Pain
Ehn, M., Richardson, M. X., Landerdahl Stridsberg, S., Redekop, K., & Wamala-Andersson, S. (2021). Mobile Safety Alarms Based on GPS Technology in the Care of Older Adults: Systematic Review of Evidence Based on a General Evidence Framework for Digital Health Technologies. J Med Internet Res, 23(10 PG-e27267), e27267. https://doi.org/10.2196/27267	Barriers and drivers of use and acceptability	n/a	older people's Self care/management	n/a
El Jamal, N., Abi-Saleh, B., & Isma’eel, H. (2021). Advances in telemedicine for the management of the elderly cardiac patient. Journal of Geriatric Cardiology, 18(9 PG-759–767), 759–767. https://doi.org/10.11909/j.issn.1671-5411.2021.09.004	Barriers and drivers of use and acceptability	n/a	n/a	Cardiovascular disease
El Kamali, M., Angelini, L., Caon, M., Carrino, F., Rocke, C., Guye, S., Rizzo, G., Mastropietro, A., Sykora, M., Elayan, S., Kniestedt, I., Ziylan, C., Lettieri, E., Abou Khaled, O., & Mugellini, E. (2020). Virtual Coaches for Older Adults’ Wellbeing: A Systematic Review. IEEE Access, 8(PG-101884-101902), 101884–101902. https://doi.org/10.1109/access.2020.2996404	n/a	n/a	n/a	n/a
Elbaz, S., Cinalioglu, K., Sekhon, K., Gruber, J., Rigas, C., Bodenstein, K., Naghi, K., Lavin, P., Greenway, K. T., Vahia, I., Rej, S., & Sekhon, H. (2021). A Systematic Review of Telemedicine for Older Adults With Dementia During COVID-19: An Alternative to In-person Health Services? Frontiers in Neurology, 12(PG-). https://doi.org/10.3389/fneur.2021.761965	n/a	n/a	n/a	Cognitive impairment (ink. Alzheimer, Demens , Mild cognitive impairment, neurodegenerative disease or disability, Cognitive frailty)
Elhady, N. E., & Provost, J. (2018). A systematic survey on sensor failure detection and fault-tolerance in ambient assisted living. Sensors (Switzerland), 18(7 PG-). https://doi.org/10.3390/s18071991	Effect or implications of tech	n/a	n/a	n/a
Engelsma, T., Jaspers, M. W. M., & Peute, L. W. (2021). Considerate mHealth design for older adults with Alzheimer’s disease and related dementias (ADRD): A scoping review on usability barriers and design suggestions. International Journal of Medical Informatics, 152(PG-). https://doi.org/10.1016/j.ijmedinf.2021.104494	Barriers and drivers of use and acceptability	n/a	n/a	Cognitive impairment (ink. Alzheimer, Demens , Mild cognitive impairment, neurodegenerative disease or disability, Cognitive frailty)
Esfandiari, E., Miller, W. C., & Ashe, M. C. (2021). The Effect of Telehealth Interventions on Function and Quality of Life for Older Adults with Pre-Frailty or Frailty: A Systematic Review and Meta-Analysis. Journal of Applied Gerontology, 40(11 PG-1649–1658), 1649–1658. https://doi.org/10.1177/0733464820983630	Effect or implications of tech	n/a	n/a	Frailty
Fadzil, N. H. M., Shahar, S., Rajikan, R., Singh, D. K. A., Ludin, A. F. M., Subramaniam, P., Ibrahim, N., Vanoh, D., & Ali, N. M. (2022). A Scoping Review for Usage of Telerehabilitation among Older Adults with Mild Cognitive Impairment or Cognitive Frailty. International Journal of Environmental Research and Public Health, 19(7 PG-). https://doi.org/10.3390/ijerph19074000	n/a	Rehabilitation	n/a	Cognitive impairment (ink. Alzheimer, Demens , Mild cognitive impairment, neurodegenerative disease or disability, Cognitive frailty)
Faieta, J., Sheehan, J., & DiGiovine, C. (2022). Mhealth interventions to improve health and quality of life related outcomes for informal dementia caregivers: A scoping review. Assistive Technology, 34(3 PG-362–374), 362–374. https://doi.org/10.1080/10400435.2020.1829174	Effect or implications of tech	n/a	n/a	Cognitive impairment (ink. Alzheimer, Demens , Mild cognitive impairment, neurodegenerative disease or disability, Cognitive frailty)
Fakontis, C., Iakovidis, P., Lytras, D., Kasimis, K., Kottaras, A., & Chasapis, G. (2022). The Efficacy of Telerehabilitation in Older Adults after a Hip Injury: A Narrative Review. Critical Reviews in Physical and Rehabilitation Medicine, 34(1 PG-17–28), 17–28. https://doi.org/10.1615/CritRevPhysRehabilMed.2022042895	Effect or implications of tech	Rehabilitation	n/a	Falls including balance related issues
Fares, N., Sherratt, R. S., & Elhajj, I. H. (2021). Directing and Orienting ICT Healthcare Solutions to Address the Needs of the Aging Population. Healthcare (Basel), 9(2 PG-). https://doi.org/10.3390/healthcare9020147	Effect or implications of tech	n/a	Activities of Daily living (ADL) (inc ADL recognition); QoL	Chronic conditions
Fatehi, F., Jahedi, F., Tay-Kearney, M. L., & Kanagasingam, Y. (2020). Teleophthalmology for the elderly population: A review of the literature. International Journal of Medical Informatics, 136(PG-). https://doi.org/10.1016/j.ijmedinf.2020.104089	n/a	n/a	n/a	Eye diseases
Fischer, B., Peine, A., & Ostlund, B. (2020). The Importance of User Involvement: A Systematic Review of Involving Older Users in Technology Design. Gerontologist, 60(7 PG-513–523), E513–E523. https://doi.org/10.1093/geront/gnz163	User involvement	n/a	n/a	n/a
Fischer, S. H., David, D., Crotty, B. H., Dierks, M., & Safran, C. (2014). Acceptance and use of health information technology by community-dwelling elders. International Journal of Medical Informatics, 83(9 PG-624–635), 624–635. https://doi.org/10.1016/j.ijmedinf.2014.06.005	Barriers and drivers of use and acceptability	n/a	older people's Self care/management	n/a
Foster, M. V, & Sethares, K. A. (2014). Facilitators and barriers to the adoption of telehealth in older adults: An integrative review. CIN - Computers Informatics Nursing, 32(11), 523–533. https://doi.org/10.1097/CIN.0000000000000105	Barriers and drivers of use and acceptability	Home care (inc. In-home care and home health care)	older people's Self care/management	n/a
Fotteler, M. L., Muhlbauer, V., Brefka, S., Mayer, S., Kohn, B., Holl, F., Swoboda, W., Gaugisch, P., Risch, B., Denkinger, M., & Dallmeier, D. (2022). The Effectiveness of Assistive Technologies for Older Adults and the Influence of Frailty: Systematic Literature Review of Randomized Controlled Trials. JMIR Aging, 5(2 PG-17), 17. https://doi.org/10.2196/31916	Effect or implications of tech	n/a	n/a	Frailty
Frennert, S., & Ostlund, B. (2014). Review: Seven Matters of Concern of Social Robots and Older People. International Journal of Social Robotics, 6(2 PG-299–310), 299–310. https://doi.org/10.1007/s12369-013-0225-8	User involvement	n/a	n/a	n/a
Frischer, R., Krejcar, O., Maresova, P., Fadeyi, O., Selamat, A., Kuca, K., Tomsone, S., Teixeira, J. P., Madureira, J., & Melero, F. J. (2020). Commercial ICT smart solutions for the elderly: State of the art and future challenges in the smart furniture sector. Electronics (Switzerland), 9(1 PG-). https://doi.org/10.3390/electronics9010149	Barriers and drivers of use and acceptability	n/a	n/a	n/a
Garcon, L., Khasnabis, C., Walker, L., Nakatani, Y., Lapitan, J., Borg, J., Ross, A., & Berumen, A. V. (2016). Medical and Assistive Health Technology: Meeting the Needs of Aging Populations. Gerontologist, 56(PG-S293-S302), S293–S302. https://doi.org/10.1093/geront/gnw005	Barriers and drivers of use and acceptability	n/a	n/a	n/a
Garnett, A., Northwood, M., Ting, J., & Sangrar, R. (2022). mHealth Interventions to Support Caregivers of Older Adults: Equity-Focused Systematic Review. JMIR Aging, 5(3 PG-). https://doi.org/10.2196/33085	Ethical considerations	n/a	n/a	n/a
Gaspar, A. G. M., & Lapão, L. V. (2021). eHealth for Addressing Balance Disorders in the Elderly: Systematic Review. Journal of Medical Internet Research, 23(4 PG-e22215), e22215. https://doi.org/10.2196/22215	Barriers and drivers of use and acceptability	n/a	n/a	Falls including balance related issues
Gasteiger, N., Loveys, K., Law, M., & Broadbent, E. (2021). Friends from the future: A scoping review of research into robots and computer agents to combat loneliness in older people. Clinical Interventions in Aging, 16(PG-941-971), 941–971. https://doi.org/10.2147/CIA.S282709	n/a	n/a	Loneliness, social isolation/connectedness/connections etc	n/a
Gawronska, K., & Lorkowski, J. (2021). Smart homes for the older population: Particularly important during the COVID-19 outbreak. Reumatologia, 59(1 PG-41–46), 41–46. https://doi.org/10.5114/reum.2021.103939	Barriers and drivers of use and acceptability	n/a	n/a	Falls including balance related issues
Getson, C., & Nejat, G. (2021). Socially assistive robots helping older adults through the pandemic and life after covid‐19. Robotics, 10(3 PG-). https://doi.org/10.3390/robotics10030106	Barriers and drivers of use and acceptability	n/a	Loneliness, social isolation/connectedness/connections etc	n/a
Gettel, C. J., Chen, K., & Goldberg, E. M. (2021). Dementia Care, Fall Detection, and Ambient-Assisted Living Technologies Help Older Adults Age in Place: A Scoping Review. Journal of Applied Gerontology, 40(12 PG-1893–1902), 1893–1902. https://doi.org/10.1177/07334648211005868	Barriers and drivers of use and acceptability	Home care (inc. In-home care and home health care)	n/a	Cognitive impairment (ink. Alzheimer, Demens , Mild cognitive impairment, neurodegenerative disease or disability, Cognitive frailty); Falls including balance related issues
Ghafurian, M., Hoey, J., & Dautenhahn, K. (2021). Social Robots for the Care of Persons with Dementia: A Systematic Review. Acm Transactions on Human-Robot Interaction, 10(4 PG-31), 31. https://doi.org/10.1145/3469653	Barriers and drivers of use and acceptability	n/a	n/a	Cognitive impairment (ink. Alzheimer, Demens , Mild cognitive impairment, neurodegenerative disease or disability, Cognitive frailty)
Ghani, Z., Jarl, J., Berglund, J. S., Andersson, M., & Anderberg, P. (2020). The cost-effectiveness of mobile health (Mhealth) interventions for older adults: Systematic review. International Journal of Environmental Research and Public Health, 17(15 PG-1–13), 1–13. https://doi.org/10.3390/ijerph17155290	Cost effectivness or utility	n/a	n/a	n/a
Giannakopoulou, K. M., Roussaki, I., & Demestichas, K. (2022). Internet of Things Technologies and Machine Learning Methods for Parkinson’s Disease Diagnosis, Monitoring and Management: A Systematic Review. Sensors (Basel), 22(5 PG-). https://doi.org/10.3390/s22051799	Barriers and drivers of use and acceptability	n/a	n/a	Parkinson's disease
Gochoo, M., Alnajjar, F., Tan, T. H., & Khalid, S. (2021). Towards privacy‐preserved aging in place: A systematic review. Sensors, 21(9 PG-). https://doi.org/10.3390/s21093082	Barriers and drivers of use and acceptability	Home care (inc. In-home care and home health care)	Activities of Daily living (ADL) (inc ADL recognition)	n/a
Gokalp, H., & Clarke, M. (2013). Monitoring activities of daily living of the elderly and the potential for its use in telecare and telehealth: A review. Telemedicine and E-Health, 19(12 PG-910–923), 910–923. https://doi.org/10.1089/tmj.2013.0109	Barriers and drivers of use and acceptability	n/a	Activities of Daily living (ADL) (inc ADL recognition)	n/a
Goodarzi, Z., Holroyd-Leduc, J., Seitz, D., Ismail, Z., Kirkham, J., Wu, P., Fox, L., Hykaway, W., Grossman, L., Ewa, V., Veroniki, A. A., Tricco, A. C., Straus, S., & Watt, J. (2022). Efficacy of virtual interventions for reducing symptoms of depression in community-dwelling older adults: a systematic review. International Psychogeriatrics, PG-11, 11. https://doi.org/10.1017/s1041610222000412	Effect or implications of tech	Home care (inc. In-home care and home health care)	n/a	Depression
Gordon, L. A. N. (2018). Assessment of smart watches for management of non-communicable diseases in the ageing population: A systematic review. Geriatrics (Switzerland), 3(3 PG-). https://doi.org/10.3390/geriatrics3030056	Barriers and drivers of use and acceptability; Effect of tech	n/a	n/a	Cognitive impairment (ink. Alzheimer, Demens , Mild cognitive impairment, neurodegenerative disease or disability, Cognitive frailty); Stroke; Cardiovascular disease; Falls including balance related issues
Graybill, E. M., McMeekin, P., & Wildman, J. (2014). Can aging in place be cost effective? A systematic review. PLoS ONE, 9(7 PG-). https://doi.org/10.1371/journal.pone.0102705	Cost effectivness or utility	n/a	n/a	n/a
Griffith, L., Sohel, N., Walker, K., Jiang, Y., Mao, Y., Hopkins, D., & Raina, P. (2012). Consumer products and fall-related injuries in seniors. Can J Public Health, 103(5 PG-e332-7), e332-7. https://doi.org/10.1007/bf03404436	n/a	n/a	n/a	Falls including balance related issues
Groom, L. L., McCarthy, M. M., Stimpfel, A. W., & Brody, A. A. (2021). Telemedicine and Telehealth in Nursing Homes: An Integrative Review. J Am Med Dir Assoc, 22(9 PG-1784-1801.e7), 1784-1801.e7. https://doi.org/10.1016/j.jamda.2021.02.037	Effect or implications of tech	Nursing home / other institution	n/a	n/a
Grossman, J. T., Frumkin, M. R., Rodebaugh, T. L., & Lenze, E. J. (2020). MHealth Assessment and Intervention of Depression and Anxiety in Older Adults. Harvard Review of Psychiatry, 28(3 PG-203–214), 203–214. https://doi.org/10.1097/HRP.0000000000000255	Feasibility	n/a	n/a	Depression
Guerra, S., Rosa, C., Sousa, L., Neves, A., Pestana, G., Hernández, M. J., Losada, R., Pires, S., & Ribeiro, O. (2022). The Use of Robotic Pets by Community-Dwelling Older Adults: A Scoping Review. International Journal of Social Robotics, 14(6 PG-1481–1492), 1481–1492. https://doi.org/10.1007/s12369-022-00892-z	Barriers and drivers of use and acceptability	n/a	QoL	n/a
Guo, Y., & Albright, D. (2018). The effectiveness of telehealth on self-management for older adults with a chronic condition: A comprehensive narrative review of the literature. Journal of Telemedicine and Telecare, 24(6), 392–403. https://doi.org/10.1177/1357633X17706285	Effect or implications of tech	n/a	older people's Self care/management	Chronic conditions
Haimi, M., & Gesser-Edelsburg, A. (2022). Application and implementation of telehealth services designed for the elderly population during the COVID-19 pandemic: A systematic review. Health Informatics Journal, 28(1 PG-34), 34. https://doi.org/10.1177/14604582221075561	Barriers and drivers of use and acceptability; Uptake or scalability	n/a	n/a	n/a
Halim, I., Umar, R. Z. R., Saptari, A., & Padmanathan, V. (2020). A Review on Design Parameters of Hand-operated Product that Influence Hand Grip of Senior Citizen. International Journal of Integrated Engineering, 12(4 PG-191–209), 191–209.	n/a	n/a	n/a	Frailty
Haralambous, B., Subramaniam, S., Hwang, K., Dow, B., & LoGiudice, D. (2019). A narrative review of the evidence regarding the use of telemedicine to deliver video-interpreting during dementia assessments for older people. Asia Pac Psychiatry, 11(3 PG-e12355), e12355. https://doi.org/10.1111/appy.12355	Barriers and drivers of use and acceptability	n/a	n/a	Cognitive impairment (ink. Alzheimer, Demens , Mild cognitive impairment, neurodegenerative disease or disability, Cognitive frailty)
Harerimana, B., Forchuk, C., & O’Regan, T. (2019). The use of technology for mental healthcare delivery among older adults with depressive symptoms: A systematic literature review. International Journal of Mental Health Nursing, 28(3 PG-657–670), 657–670. https://doi.org/10.1111/inm.12571	Barriers and drivers of use and acceptability; Effect of tech	n/a	n/a	Depression
Hasan Sapci, A., & Aylin Sapci, H. (2019). Innovative assisted living tools, remote monitoring technologies, artificial intelligence-driven solutions, and robotic systems for aging societies: Systematic review. JMIR Aging, 2(2 PG-). https://doi.org/10.2196/15429	Barriers and drivers of use and acceptability	n/a	older people's Self care/management	n/a
He, Y., He, Q., & Liu, Q. (2022). Technology Acceptance in Socially Assistive Robots: Scoping Review of Models, Measurement, and Influencing Factors. J Healthc Eng, 2022(PG-6334732), 6334732. https://doi.org/10.1155/2022/6334732	Barriers and drivers of use and acceptability	n/a	n/a	n/a
Hechinger, M., Hentschel, D., Aumer, C., & Rester, C. (2022). A Conceptual Model of Experiences With Digital Technologies in Aging in Place: Qualitative Systematic Review and Meta-synthesis. JMIR Aging, 5(3 PG-e34872), e34872. https://doi.org/10.2196/34872	Barriers and drivers of use and acceptability	n/a	n/a	Chronic conditions
Hennessy, J. L., & Rodrigues, A. (2019). Economic impacts of changing technologies on New Zealand homecare delivery. Journal of Enabling Technologies, 13(3 PG-188–200), 188–200. https://doi.org/10.1108/JET-11-2018-0055	Cost effectivness or utility	n/a	n/a	n/a
Herrera, E. P. (2017). Location-based technologies for supporting elderly pedestrian in “getting lost” events. Disability and Rehabilitation-Assistive Technology, 12(4 PG-315–323), 315–323. https://doi.org/10.1080/17483107.2016.1181799	Effect or implications of tech	n/a	n/a	Cognitive impairment (ink. Alzheimer, Demens , Mild cognitive impairment, neurodegenerative disease or disability, Cognitive frailty)
Hirt, J., Ballhausen, N., Hering, A., Kliegel, M., Beer, T., & Meyer, G. (2021). Social Robot Interventions for People with Dementia: A Systematic Review on Effects and Quality of Reporting. Journal of Alzheimers Disease, 79(2 PG-773–792), 773–792. https://doi.org/10.3233/jad-200347	Effect or implications of tech	n/a	n/a	Cognitive impairment (ink. Alzheimer, Demens , Mild cognitive impairment, neurodegenerative disease or disability, Cognitive frailty)
Hirt, J., Burgstaller, M., Zeller, A., & Beer, T. (2019). Needs of people with dementia and their informal caregivers concerning assistive technologies A scoping review. Pflege, 32(6 PG-295–304), 295–304. https://doi.org/10.1024/1012-5302/a000682	Barriers and drivers of use and acceptability	n/a	n/a	Cognitive impairment (ink. Alzheimer, Demens , Mild cognitive impairment, neurodegenerative disease or disability, Cognitive frailty)
Hirvonen, N., Enwald, H., Kansakoski, H., Eriksson-Backa, K., Nguyen, H., Huhta, A. M., & Huvila, I. (2020). Older adults’ views on eHealth services: a systematic review of scientific journal articles. International Journal of Medical Informatics, 135(PG-15), 15. https://doi.org/10.1016/j.ijmedinf.2019.104031	Barriers and drivers of use and acceptability	n/a	n/a	n/a
Hofmann, B. (2013). Ethical challenges with welfare technology: a review of the literature. Science and Engineering Ethics, 19(2), 389–406.	Ethical considerations	n/a	n/a	n/a
Holthe, T., Halvorsrud, L., Karterud, D., Hoel, K. A., & Lund, A. (2018). Usability and acceptability of technology for community-dwelling older adults with mild cognitive impairment and dementia: A systematic literature review. Clinical Interventions in Aging, 13(PG-863-886), 863–886. https://doi.org/10.2147/CIA.S154717	Barriers and drivers of use and acceptability	n/a	n/a	Cognitive impairment (ink. Alzheimer, Demens , Mild cognitive impairment, neurodegenerative disease or disability, Cognitive frailty)
Holthe, T., Halvorsrud, L., & Lund, A. (2022). Digital Assistive Technology to Support Everyday Living in Community-Dwelling Older Adults with Mild Cognitive Impairment and Dementia. Clin Interv Aging, 17(PG-519-544), 519–544. https://doi.org/10.2147/cia.S357860	Barriers and drivers of use and acceptability	n/a	QoL; older people's Self care/management	Cognitive impairment (ink. Alzheimer, Demens , Mild cognitive impairment, neurodegenerative disease or disability, Cognitive frailty)
Huisman, C., Huisman, E., & Kort, H. (2022). Technological Applications Contributing to Relieve Care Burden or to Sleep of Caregivers and People With Dementia: A Scoping Review From the Perspective of Social Isolation. Frontiers in Public Health, 10(PG-14), 14. https://doi.org/10.3389/fpubh.2022.797176	n/a	n/a	Loneliness, social isolation/connectedness/connections etc	Cognitive impairment (ink. Alzheimer, Demens , Mild cognitive impairment, neurodegenerative disease or disability, Cognitive frailty)
Hung, L., Chow, B., Shadarevian, J., O’Neill, R., Berndt, A., Wallsworth, C., Horne, N., Gregorio, M., Mann, J., Son, C., & Chaudhury, H. (2021). Using touchscreen tablets to support social connections and reduce responsive behaviours among people with dementia in care settings: A scoping review. Dementia (London), 20(3 PG-1124–1143), 1124–1143. https://doi.org/10.1177/1471301220922745	Effect or implications of tech	n/a	Loneliness, social isolation/connectedness/connections etc	Cognitive impairment (ink. Alzheimer, Demens , Mild cognitive impairment, neurodegenerative disease or disability, Cognitive frailty)
Hung, L., Liu, C., Woldum, E., Au-Yeung, A., Berndt, A., Wallsworth, C., Horne, N., Gregorio, M., Mann, J., & Chaudhury, H. (2019). The benefits of and barriers to using a social robot PARO in care settings: A scoping review. BMC Geriatrics, 19(1 PG-). https://doi.org/10.1186/s12877-019-1244-6	Barriers and drivers of use and acceptability; Effect of tech	n/a	n/a	Cognitive impairment (ink. Alzheimer, Demens , Mild cognitive impairment, neurodegenerative disease or disability, Cognitive frailty)
Hung, L. L., Wong, J., Smith, C., Berndt, A., Gregorio, M., Horne, N., Jackson, L., Mann, J., Wada, M., & Young, E. (2022). Facilitators and barriers to using telepresence robots in aged care settings: A scoping review. Journal of Rehabilitation and Assistive Technologies Engineering, 9(PG-19), 19. https://doi.org/10.1177/20556683211072385	Uptake or scalability	Nursing home / other institution	n/a	n/a
Husebø, A. M., & Storm, M. (2014). Virtual visits in home health care for older adults. ScientificWorldJournal, 2014(PG-689873), 689873. https://doi.org/10.1155/2014/689873	Effect or implications of tech	Nursing home / other institution	n/a	n/a
Hvalič-Touzery, S., Dolničar, V., & Prevodnik, K. (2022). Factors influencing informal carers’ acceptance of assistive telecare systems in the pre- and post-implementation phase: A scoping study. Health and Social Care in the Community, 30(5 PG-1484–1504), e1484–e1504. https://doi.org/10.1111/hsc.13840	Barriers and drivers of use and acceptability	n/a	n/a	n/a
Ibarra, F., Baez, M., Cernuzzi, L., & Casati, F. (2020). A Systematic Review on Technology-Supported Interventions to Improve Old-Age Social Wellbeing: Loneliness, Social Isolation, and Connectedness. Journal of Healthcare Engineering, 2020(PG-). https://doi.org/10.1155/2020/2036842	Barriers and drivers of use and acceptability	n/a	Loneliness, social isolation/connectedness/connections etc	n/a
Ienca, M., Wangmo, T., Jotterand, F., Kressig, R. W., & Elger, B. (2018). Ethical Design of Intelligent Assistive Technologies for Dementia: A Descriptive Review. Science and Engineering Ethics, 24(4 PG-1035–1055), 1035–1055. https://doi.org/10.1007/s11948-017-9976-1	Ethical considerations	n/a	n/a	Cognitive impairment (ink. Alzheimer, Demens , Mild cognitive impairment, neurodegenerative disease or disability, Cognitive frailty)
Inglis, S. C., Conway, A., Cleland, J. G., & Clark, R. A. (2015). Is age a factor in the success or failure of remote monitoring in heart failure? Telemonitoring and structured telephone support in elderly heart failure patients. Eur J Cardiovasc Nurs, 14(3 PG-248–55), 248–255. https://doi.org/10.1177/1474515114530611	Effect or implications of tech	n/a	n/a	Cardiovascular disease
Isabet, B., Pino, M., Lewis, M., Benveniste, S., & Rigaud, A. S. (2021). Social telepresence robots: A narrative review of experiments involving older adults before and during the covid-19 pandemic. International Journal of Environmental Research and Public Health, 18(7 PG-). https://doi.org/10.3390/ijerph18073597	Effect or implications of tech	n/a	Loneliness, social isolation/connectedness/connections etc	n/a
Jacelon, C. S., & Hanson, A. (2013). Older adults’ participation in the development of smart environments: an integrated review of the literature. Geriatr Nurs, 34(2 PG-116–21), 116–121. https://doi.org/10.1016/j.gerinurse.2012.11.001	User involvement	n/a	n/a	n/a
Ji, Y. A., & Kim, H. S. (2022). Scoping Review of the Literature on Smart Healthcare for Older Adults. Yonsei Medical Journal, 63(PG-S14-S21), S14–S21. https://doi.org/10.3349/ymj.2022.63.S14	n/a	n/a	n/a	n/a
Jung, A. R., Kim, D., & Park, E. A. (2021). Cognitive Intervention Using Information and Communication Technology for Older Adults with Mild Cognitive Impairment: A Systematic Review and Meta-Analysis. International Journal of Environmental Research and Public Health, 18(21 PG-18), 18. https://doi.org/10.3390/ijerph182111535	n/a	n/a	n/a	Cognitive impairment (ink. Alzheimer, Demens , Mild cognitive impairment, neurodegenerative disease or disability, Cognitive frailty)
Jutai, J. W., & Tuazon, J. R. (2022). The role of assistive technology in addressing social isolation, loneliness and health inequities among older adults during the COVID-19 pandemic. Disabil Rehabil Assist Technol, 17(3 PG-248–259), 248–259. https://doi.org/10.1080/17483107.2021.2021305	n/a	n/a	Loneliness, social isolation/connectedness/connections etc	n/a
Kachaturoff, M., Shidler, K., Fasbinder, A., & Caboral-Stevens, M. (2021). Acceptability of socially assistive robots among cognitively intact older adults: An integrative review. Journal of Gerontological Nursing, 47(9 PG-49–54), 49–54. https://doi.org/10.3928/00989134-20210803-05	Barriers and drivers of use and acceptability	n/a	n/a	n/a
Kang, H. S., Makimoto, K., Konno, R., & Koh, I. S. (2020). Review of outcome measures in PARO robot intervention studies for dementia care. Geriatric Nursing, 41(3 PG-207–214), 207–214. https://doi.org/10.1016/j.gerinurse.2019.09.003	Effect or implications of tech	n/a	n/a	Cognitive impairment (ink. Alzheimer, Demens , Mild cognitive impairment, neurodegenerative disease or disability, Cognitive frailty)
Kapadia, V., Ariani, A., Li, J., & Ray, P. K. (2015). Emerging ICT implementation issues in aged care. International Journal of Medical Informatics, 84(11 PG-892–900), 892–900. https://doi.org/10.1016/j.ijmedinf.2015.07.002	Uptake or scalability	n/a	n/a	n/a
Karlsen, C., Ludvigsen, M. S., Moe, C. E., Haraldstad, K., & Thygesen, E. (2017). Experiences of community-dwelling older adults with the use of telecare in home care services: a qualitative systematic review. JBI Database of Systematic Reviews and Implementation Reports, 15(12 PG-2913–2980), 2913–2980. https://doi.org/10.11124/JBISRIR-2017-003345	Barriers and drivers of use and acceptability	Home care (inc. In-home care and home health care)	n/a	n/a
Karunanithi, M. (2007). Monitoring technology for the elderly patient. Expert Review of Medical Devices, 4(2 PG-267–277), 267–277. https://doi.org/10.1586/17434440.4.2.267	Barriers and drivers of use and acceptability	n/a	n/a	n/a
, H., & Jaana, M. (2020). Factors that affect health information technology adoption by seniors: A systematic review. Health & Social Care in the Community, 28(6 PG-1827–1842), 1827–1842. https://doi.org/10.1111/hsc.13011	Barriers and drivers of use and acceptability	n/a	n/a	n/a
Khosravi, P., & Ghapanchi, A. H. (2016). Investigating the effectiveness of technologies applied to assist seniors: A systematic literature review. Int J Med Inform, 85(1 PG-17–26), 17–26. https://doi.org/10.1016/j.ijmedinf.2015.05.014	Effect or implications of tech	n/a	n/a	n/a
Khosravi, P., Rezvani, A., & Wiewiora, A. (2016). The impact of technology on older adults’ social isolation. Computers in Human Behavior, 63(PG-594-603), 594–603. https://doi.org/10.1016/j.chb.2016.05.092	Barriers and drivers of use and acceptability	n/a	Loneliness, social isolation/connectedness/connections etc	n/a
Kim, D., Bian, H., Chang, C. K., Dong, L., & Margrett, J. (2022). In-Home Monitoring Technology for Aging in Place: Scoping Review. Interact J Med Res, 11(2 PG-e39005), e39005. https://doi.org/10.2196/39005	Uptake or scalability	n/a	older people's Self care/management	n/a
Kim, H., Kelly, S., Lafortune, L., & Brayne, C. (2021). A Scoping Review of the Conceptual Differentiation of Technology for Healthy Aging. Gerontologist, 61(7 PG-345–359), E345–E359. https://doi.org/10.1093/geront/gnaa051	n/a	n/a	Healthy aging	n/a
Kim, J., Mishra, A. K., Limosani, R., Scafuro, M., Cauli, N., Santos-Victor, J., Mazzolai, B., & Cavallo, F. (2019). Control strategies for cleaning robots in domestic applications: A comprehensive review. International Journal of Advanced Robotic Systems, 16(4 PG-1–21), 1–21. https://doi.org/10.1177/1729881419857432	n/a	n/a	n/a	n/a
Klimova, B., Valis, M., & Kuca, K. (2018). Exploring assistive technology as a potentia beneficial intervention tool for people with Alzheimer’s disease - a systematic review. Neuropsychiatric Disease and Treatment, 14(PG-3151-3158), 3151–3158. https://doi.org/10.2147/ndt.S181849	Barriers and drivers of use and acceptability	n/a	Activities of Daily living (ADL) (inc ADL recognition); Loneliness, social isolation/connectedness/connections etc	Cognitive impairment (ink. Alzheimer, Demens , Mild cognitive impairment, neurodegenerative disease or disability, Cognitive frailty)
Koch, S., & Hagglund, M. (2009). Health informatics and the delivery of care to older people. Maturitas, 63(3 PG-195–199), 195–199. https://doi.org/10.1016/j.maturitas.2009.03.023	Barriers and drivers of use and acceptability	n/a	n/a	n/a
Koh, W. Q., Felding, S. A., Budak, K. B., Toomey, E., & Casey, D. (2021). Barriers and facilitators to the implementation of social robots for older adults and people with dementia: a scoping review. BMC Geriatr, 21(1 PG-351), 351. https://doi.org/10.1186/s12877-021-02277-9	Barriers and drivers of use and acceptability	n/a	Loneliness, social isolation/connectedness/connections etc	Cognitive impairment (ink. Alzheimer, Demens , Mild cognitive impairment, neurodegenerative disease or disability, Cognitive frailty)
Koh, W. Q., Hui Ang, F. X., & Casey, D. (2021). Impacts of low-cost robotic pets for older adults and people with dementia: Scoping review. JMIR Rehabilitation and Assistive Technologies, 8(1 PG-). https://doi.org/10.2196/25340	Effect or implications of tech	n/a	Loneliness, social isolation/connectedness/connections etc; QoL	Cognitive impairment (ink. Alzheimer, Demens , Mild cognitive impairment, neurodegenerative disease or disability, Cognitive frailty)
Kokorelias, K. M., Nelson, M., Tang, T., Steele Gray, C., Ellen, M., Plett, D., Jarach, C. M., Xin Nie, J., Thavorn, K., & Singh, H. (2022). Inclusion of Older Adults in Digital Health Technologies to Support Hospital-to-Home Transitions: Secondary Analysis of a Rapid Review and Equity-Informed Recommendations. JMIR Aging, 5(2 PG-e35925), e35925. https://doi.org/10.2196/35925	n/a	Transition from hospital-to-home	n/a	n/a
Kotteritzsch, A., & Weyers, B. (2016). Assistive Technologies for Older Adults in Urban Areas: A Literature Review. Cognitive Computation, 8(2 PG-299–317), 299–317. https://doi.org/10.1007/s12559-015-9355-7	Uptake or scalability	n/a	n/a	n/a
Kraskowsky, L. H., & Finlayson, M. (2001). Factors Affecting Older Adults’ Use of Adaptive Equipment: Review of the Literature. American Journal of Occupational Therapy, 55(3 PG-303–310), 303–310. https://doi.org/10.5014/ajot.55.3.303	Barriers and drivers of use and acceptability	n/a	n/a	n/a
Kruse, C., Fohn, J., Wilson, N., Patlan, E. N., Zipp, S., & Mileski, M. (2020). Utilization barriers and medical outcomes commensurate with the use of telehealth among older adults: Systematic review. JMIR Medical Informatics, 8(8 PG-). https://doi.org/10.2196/20359	Barriers and drivers of use and acceptability	n/a	QoL	n/a
Kruse, C. S., Fohn, J., Umunnakwe, G., Patel, K., & Patel, S. (2020). Evaluating the Facilitators, Barriers, and Medical Outcomes Commensurate with the Use of Assistive Technology to Support People with Dementia: A Systematic Review Literature. Healthcare, 8(3 PG-44), 44. https://doi.org/10.3390/healthcare8030278	Barriers and drivers of use and acceptability	n/a	n/a	Cognitive impairment (ink. Alzheimer, Demens , Mild cognitive impairment, neurodegenerative disease or disability, Cognitive frailty)
Kruse, C. S., Mileski, M., & Moreno, J. (2017). Mobile health solutions for the aging population: A systematic narrative analysis. Journal of Telemedicine and Telecare, 23(4), 439–451. https://doi.org/10.1177/1357633X16649790	Barriers and drivers of use and acceptability	n/a	n/a	n/a
Kunonga, T. P., Spiers, G. F., Beyer, F. R., Hanratty, B., Boulton, E., Hall, A., Bower, P., Todd, C., & Craig, D. (2021). Effects of digital technologies on older people’s access to health and social care: Umbrella review. Journal of Medical Internet Research, 23(11 PG-). https://doi.org/10.2196/25887	n/a	n/a	n/a	n/a
Kurniawan, E., Bakar, N., Salam, S., & Restyandito. (2021). Usability evaluation dimensions of mobile health application for elderly: A systematic review. Journal of Theoretical and Applied Information Technology, 99(1 PG-242–256), 242–256. https://www.scopus.com/inward/record.uri?eid=2-s2.0-85101323672&partnerID=40&md5=b106afe68f4091c9f693ffa0707a6bdb NS	Barriers and drivers of use and acceptability	n/a	n/a	n/a
Kwan, R. Y. C., Salihu, D., Lee, P. H., Tse, M., Cheung, D. S. K., Roopsawang, I., & Choi, K. S. (2020). The effect of e-health interventions promoting physical activity in older people: A systematic review and meta-analysis. European Review of Aging and Physical Activity, 17(1 PG-). https://doi.org/10.1186/s11556-020-00239-5	Effect or implications of tech	n/a	Active ageing (inc excercise, prevention/promotion) NOT healthy aging	n/a
Lancioni, G. E., Desideri, L., Singh, N. N., O’Reilly, M. F., Sigafoos, J., De Caro, M. F., & Taurisano, P. (2021). Use of technology to sustain mobility in older people with cognitive impairment and dementia: a scoping review. Disability and Rehabilitation-Assistive Technology, PG-15, 15. https://doi.org/10.1080/17483107.2021.1900935	n/a	n/a	Active ageing (inc excercise, prevention/promotion) NOT healthy aging	Cognitive impairment (ink. Alzheimer, Demens , Mild cognitive impairment, neurodegenerative disease or disability, Cognitive frailty)
Larsen, S. M., Mortensen, R. F., Kristensen, H. K., & Hounsgaard, L. (2019). Older adults’ perspectives on the process of becoming users of assistive technology: a qualitative systematic review and meta-synthesis. Disability and Rehabilitation-Assistive Technology, 14(2 PG-182–193), 182–193. https://doi.org/10.1080/17483107.2018.1463403	Barriers and drivers of use and acceptability	n/a	n/a	n/a
Latikka, R., Rubio-Hernandez, R., Lohan, E. S., Rantala, J., Fernandez, F. N., Laitinen, A., & Oksanen, A. (2021). Older Adults’ Loneliness, Social Isolation, and Physical Information and Communication Technology in the Era of Ambient Assisted Living: A Systematic Literature Review. Journal of Medical Internet Research, 23(12 PG-16), 16. https://doi.org/10.2196/28022	Effect or implications of tech	n/a	Loneliness, social isolation/connectedness/connections etc	n/a
Laufer, Y., Dar, G., & Kodesh, E. (2014). Does a Wii-based exercise program enhance balance control of independently functioning older adults? A systematic review. Clin Interv Aging, 9(PG-1803-13), 1803–1813. https://doi.org/10.2147/cia.S69673	Effect or implications of tech	n/a	Active ageing (inc excercise, prevention/promotion) NOT healthy aging	Falls including balance related issues
Lee, H., Chung, M. A., Kim, H., & Nam, E. W. (2022). The Effect of Cognitive Function Health Care Using Artificial Intelligence Robots for Older Adults: Systematic Review and Meta-analysis. JMIR Aging, 5(2 PG-). https://doi.org/10.2196/38896	Effect or implications of tech	n/a	n/a	n/a
Lee, L., & Kim, M. J. (2020). A Critical Review of Smart Residential Environments for Older Adults With a Focus on Pleasurable Experience. Frontiers in Psychology, 10(PG-15), 15. https://doi.org/10.3389/fpsyg.2019.03080	Effect or implications of tech	n/a	n/a	n/a
Lee-Cheong, S., Amanullah, S., & Jardine, M. (2022). New assistive technologies in dementia and mild cognitive impairment care: A PubMed review. Asian Journal of Psychiatry, 73(PG-). https://doi.org/10.1016/j.ajp.2022.103135	Barriers and drivers of use and acceptability	n/a	n/a	Cognitive impairment (ink. Alzheimer, Demens , Mild cognitive impairment, neurodegenerative disease or disability, Cognitive frailty)
Leist, A. K. (2013). Social media use of older adults: a mini-review. Gerontology, 59(4 PG-378–84), 378–384. https://doi.org/10.1159/000346818	Uptake or scalability	n/a	n/a	n/a
Leng, M. M., Liu, P., Zhang, P., Hu, M. Y., Zhou, H. Y., Li, G. C., Yin, H. R., & Chen, L. (2019). Pet robot intervention for people with dementia: A systematic review and meta-analysis of randomized controlled trials. Psychiatry Research, 271(PG-516-525), 516–525. https://doi.org/10.1016/j.psychres.2018.12.032	n/a	n/a	n/a	Cognitive impairment (ink. Alzheimer, Demens , Mild cognitive impairment, neurodegenerative disease or disability, Cognitive frailty)
Li, R., Wang, X., Lawler, K., Garg, S., Bai, Q., & Alty, J. (2022). Applications of artificial intelligence to aid early detection of dementia: A scoping review on current capabilities and future directions. Journal of Biomedical Informatics, 127(PG-). https://doi.org/10.1016/j.jbi.2022.104030	n/a	n/a	n/a	Cognitive impairment (ink. Alzheimer, Demens , Mild cognitive impairment, neurodegenerative disease or disability, Cognitive frailty)
Lin, Q., Zhang, D., Chen, L., Ni, H., & Zhou, X. (2014). Managing elders’ wandering behavior using sensors-based solutions: A survey. International Journal of Gerontology, 8(2 PG-49–55), 49–55. https://doi.org/10.1016/j.ijge.2013.08.007	Barriers and drivers of use and acceptability	n/a	n/a	Cognitive impairment (ink. Alzheimer, Demens , Mild cognitive impairment, neurodegenerative disease or disability, Cognitive frailty)
Lindberg, T., Sandström, B., Andersson, E. K., Borg, C., Hjelm, M., Nilsson, L., Olsson, A., & Skär, L. (2021). Older persons’ experience of eHealth services in home health care: A meta-ethnography eHealth services in home health care. Health Informatics J, 27(4 PG-14604582211059370), 14604582211059370. https://doi.org/10.1177/14604582211059370	n/a	Home care (inc. In-home care and home health care)	n/a	n/a
Linn, N., Goetzinger, C., Regnaux, J. P., Schmitz, S., Dessenne, C., Fagherazzi, G., & Aguayo, G. A. (2021). Digital Health Interventions among People Living with Frailty: A Scoping Review. Journal of the American Medical Directors Association, 22(9 PG-1802-1812.e21), 1802-1812.e21. https://doi.org/10.1016/j.jamda.2021.04.012	n/a	n/a	n/a	Frailty
Liu, H. Y., Xing, Y., & Wu, Y. (2022). Effect of Wii Fit Exercise With Balance and Lower Limb Muscle Strength in Older Adults: A Meta-Analysis. Frontiers in Medicine, 9(PG-8), 8. https://doi.org/10.3389/fmed.2022.812570	Effect or implications of tech	n/a	Active ageing (inc excercise, prevention/promotion) NOT healthy aging	Falls including balance related issues
Liu, L., Stroulia, E., Nikolaidis, I., Miguel-Cruz, A., & Rios Rincon, A. (2016). Smart homes and home health monitoring technologies for older adults: A systematic review. International Journal of Medical Informatics, 91(PG-44-59), 44–59. https://doi.org/10.1016/j.ijmedinf.2016.04.007	Effect or implications of tech	n/a	Activities of Daily living (ADL) (inc ADL recognition)	n/a
Liu, N., Yin, J., Tan, S. S. L., Ngiam, K. Y., & Teo, H. H. (2021). Mobile health applications for older adults: A systematic review of interface and persuasive feature design. Journal of the American Medical Informatics Association, 28(11 PG-2483–2501), 2483–2501. https://doi.org/10.1093/jamia/ocab151	Barriers and drivers of use and acceptability	n/a	Healthy aging	n/a
Liu, P., Li, G. C., Jiang, S. Q., Liu, Y. F., Leng, M. M., Zhao, J. P., Wang, S., Meng, X. F., Shang, B. H., Chen, L., & Huang, S. H. (2019). The effect of smart homes on older adults with chronic conditions: A systematic review and meta-analysis. Geriatric Nursing, 40(5 PG-522–530), 522–530. https://doi.org/10.1016/j.gerinurse.2019.03.016	Effect or implications of tech	n/a	older people's Self care/management	Chronic conditions
Loader, B. D., Hardey, M., & Keeble, L. (2008). Health informatics for older people: A review of ICT facilitated integrated care for older people. International Journal of Social Welfare, 17(1 PG-46–53), 46–53. https://doi.org/10.1111/j.1468-2397.2007.00489.x	Cost effectivness or utility	n/a	n/a	n/a
Loveys, K., Prina, M., Axford, C., Domènec, Ò. R., Weng, W., Broadbent, E., Pujari, S., Jang, H., Han, Z. A., & Thiyagarajan, J. A. (2022). Artificial intelligence for older people receiving long-term care: a systematic review of acceptability and effectiveness studies. The Lancet Healthy Longevity, 3(4 PG-286–297), e286–e297. https://doi.org/10.1016/S2666-7568(22)00034-4	Barriers and drivers of use and acceptability	Nursing home / other institution	n/a	n/a
Ludwig, W., Wolf, K. H., Duwenkamp, C., Gusew, N., Hellrung, N., Marschollek, M., Wagner, M., & Haux, R. (2012). Health-enabling technologies for the elderly--an overview of services based on a literature review. Comput Methods Programs Biomed, 106(2 PG-70–8), 70–78. https://doi.org/10.1016/j.cmpb.2011.11.001	Barriers and drivers of use and acceptability	n/a	n/a	n/a
Lukkien, D. R. M., Nap, H. H., Buimer, H. P., Peine, A., Boon, W. P. C., Ket, J. C. F., Minkman, M. M. N., & Moors, E. H. M. (2022). Toward Responsible Artificial Intelligence in Long-Term Care: A Scoping Review on Practical Approaches. Gerontologist, PG-14, 14. https://doi.org/10.1093/geront/gnab180	Ethical considerations	Nursing home / other institution	n/a	n/a
Lussier, M., Lavoie, M., Giroux, S., Consel, C., Guay, M., Macoir, J., Hudon, C., Lorrain, D., Talbot, L., Langlois, F., Pigot, H., & Bier, N. (2019). Early Detection of Mild Cognitive Impairment With In-Home Monitoring Sensor Technologies Using Functional Measures: A Systematic Review. Ieee Journal of Biomedical and Health Informatics, 23(2 PG-838–847), 838–847. https://doi.org/10.1109/jbhi.2018…	Effect or implications of tech	n/a	n/a	Cognitive impairment (ink. Alzheimer, Demens , Mild cognitive impairment, neurodegenerative disease or disability, Cognitive frailty)
Lynn, J. D., Rondon-Sulbaran, J., Quinn, E., Ryan, A., McCormack, B., & Martin, S. (2019). A systematic review of electronic assistive technology within supporting living environments for people with dementia. Dementia-International Journal of Social Research and Practice, 18(7-8 PG-2371–2435), 2371–2435. https://doi.org/10.1177/1471301217733649	Barriers and drivers of use and acceptability	Nursing home / other institution	n/a	Cognitive impairment (ink. Alzheimer, Demens , Mild cognitive impairment, neurodegenerative disease or disability, Cognitive frailty)
Lyu, M., Zhao, Q., Yang, Y., Hao, X., Qin, Y., & Li, K. (2022). Benefits of and barriers to telehealth for the informal caregivers of elderly individuals in rural areas: A scoping review. Aust J Rural Health, 30(4 PG-442–457), 442–457. https://doi.org/10.1111/ajr.12869	Barriers and drivers of use and acceptability	Home care (inc. In-home care and home health care)	n/a	n/a
Ma, C., Guerra-Santin, O., & Mohammadi, M. (2022). Smart home modification design strategies for ageing in place: a systematic review. Journal of Housing and the Built Environment, 37(2 PG-625–651), 625–651. https://doi.org/10.1007/s10901-021-09888-z	n/a	Home care (inc. In-home care and home health care)	older people's Self care/management	n/a
MacInnes, J., Billings, J., Dima, A. L., Farmer, C., & Nijpels, G. (2021). Achieving person-centredness through technologies supporting integrated care for older people living at home: an integrative review. Journal of Integrated Care, 29(3 PG-274–294), 274–294. https://doi.org/10.1108/JICA-03-2021-0013	Barriers and drivers of use and acceptability	Home care (inc. In-home care and home health care)	n/a	n/a
Madara Marasinghe, K. (2016). Assistive technologies in reducing caregiver burden among informal caregivers of older adults: a systematic review. Disabil Rehabil Assist Technol, 11(5 PG-353–60), 353–360. https://doi.org/10.3109/17483107.2015.1087061	Effect or implications of tech	Caregiver burden	n/a	n/a
Magnusson, L., Hanson, E., & Borg, M. (2004). A literature review study of information and communication technology as a support for frail older people living at home and their family carers. Technology and Disability, 16(4 PG-223–235), 223–235. https://doi.org/10.3233/tad-2004-16404	Barriers and drivers of use and acceptability	Home care (inc. In-home care and home health care)	n/a	Frailty
Maresova, P., Krejcar, O., Barakovic, S., Barakovic Husic, J., Lameski, P., Zdravevski, E., Chorbev, I., & Trajkovik, V. (2020). Health-Related ICT Solutions of Smart Environments for Elderly-Systematic Review. IEEE Access, 8(PG-54574-54600), 54574–54600. https://doi.org/10.1109/ACCESS.2020.2981315	Uptake or scalability	Home care (inc. In-home care and home health care)	n/a	n/a
Maresova, P., Tomsone, S., Lameski, P., Madureira, J., Mendes, A., Zdravevski, E., Chorbev, I., Trajkovik, V., Ellen, M., & Rodil, K. (2018). Technological Solutions for Older People with Alzheimer’s Disease: Review. Current Alzheimer Research, 15(10 PG-975–983), 975–983. https://doi.org/10.2174/1567205015666180427124547	Barriers and drivers of use and acceptability	n/a	n/a	Cognitive impairment (ink. Alzheimer, Demens , Mild cognitive impairment, neurodegenerative disease or disability, Cognitive frailty)
Markert, C., Sasangohar, F., Mortazavi, B. J., & Fields, S. (2021). The use of telehealth technology to support health coaching for older adults: literature review. JMIR Human Factors, 8(1 PG-). https://doi.org/10.2196/23796	Effect or implications of tech	n/a	n/a	n/a
Marques, B., McIntosh, J., Valera, A., & Gaddam, A. (2020). Innovative and assistive ehealth technologies for smart therapeutic and rehabilitation outdoor spaces for the elderly demographic. Multimodal Technologies and Interaction, 4(4 PG-1–21), 1–21. https://doi.org/10.3390/mti4040076	Effect or implications of tech	Rehabilitation	Active ageing (inc excercise, prevention/promotion) NOT healthy aging	n/a
Marschollek, M., Mix, S., Wolf, K. H., Effertz, B., Haux, R., & Steinhagen-Thiessen, E. (2007). ICT-based health information services for elderly people: Past experiences, current trends, and future strategies. Medical Informatics and the Internet in Medicine, 32(4 PG-251–261), 251–261. https://doi.org/10.1080/14639230701692736	n/a	Health information services	n/a	n/a
Marston, H. R., & Samuels, J. (2019). A review of age friendly virtual assistive technologies and their effect on daily living for carers and dependent adults. Healthcare (Switzerland), 7(1 PG-). https://doi.org/10.3390/healthcare7010049	Effect or implications of tech	Caregiver burden	n/a	n/a
Martínez-Alcalá, C. I., Pliego-Pastrana, P., Rosales-Lagarde, A., Lopez-Noguerola, J. S., & Molina-Trinidad, E. M. (2016). Information and communication technologies in the care of the elderly: Systematic review of applications aimed at patients with dementia and caregivers. JMIR Rehabilitation and Assistive Technologies, 3(1 PG-). https://doi.org/10.2196/rehab.5226	Barriers and drivers of use and acceptability	Home care (inc. In-home care and home health care)	QoL	Cognitive impairment (ink. Alzheimer, Demens , Mild cognitive impairment, neurodegenerative disease or disability, Cognitive frailty)
Martinho, D., Carneiro, J., Corchado, J. M., & Marreiros, G. (2020). A systematic review of gamification techniques applied to elderly care. Artificial Intelligence Review, 53(7 PG-4863–4901), 4863–4901. https://doi.org/10.1007/s10462-020-09809-6	Barriers and drivers of use and acceptability; Effect of tech	n/a	Active ageing (inc excercise, prevention/promotion) NOT healthy aging	n/a
Marx, W., Kelly, J. T., Crichton, M., Craven, D., Collins, J., Mackay, H., Isenring, E., & Marshall, S. (2018). Is telehealth effective in managing malnutrition in community-dwelling older adults? A systematic review and meta-analysis. Maturitas, 111(PG-31-46), 31–46. https://doi.org/10.1016/j.maturitas.2018.02.012	Effect or implications of tech	Home care (inc. In-home care and home health care)	n/a	Malnutrition
Marziali, E., Serafini, J. M., & McCleary, L. (2005). A systematic review of practice standards and research ethics in technology-based home health care intervention programs for older adults. J Aging Health, 17(6 PG-679–96), 679–696. https://doi.org/10.1177/0898264305281100	Ethical considerations	Home care (inc. In-home care and home health care)	n/a	n/a
Maskeliunas, R., Damaševicius, R., & Segal, S. (2019). A review of internet of things technologies for ambient assisted living environments. Future Internet, 11(12 PG-). https://doi.org/10.3390/FI11120259	Barriers and drivers of use and acceptability	n/a	n/a	n/a
Maswadi, K., Ghani, N. B. A., & Hamid, S. B. (2020). Systematic Literature Review of Smart Home Monitoring Technologies Based on IoT for the Elderly. IEEE Access, 8(PG-92244-92261), 92244–92261. https://doi.org/10.1109/access.2020.2992727	Uptake or scalability	Home care (inc. In-home care and home health care)	n/a	n/a
McGarrigle, L., & Todd, C. (2020). Promotion of physical activity in older people using mHealth and eHealth technologies: Rapid review of reviews. Journal of Medical Internet Research, 22(12 PG-). https://doi.org/10.2196/22201	Effect or implications of tech	n/a	Active ageing (inc excercise, prevention/promotion) NOT healthy aging	n/a
McLean, B., Hossain, N., Donison, V., Gray, M., Durbano, S., Haase, K., Alibhai, S. M. H., & Puts, M. (2021). Providing Medical Information to Older Adults in a Web-Based Environment: Systematic Review. JMIR Aging, 4(1 PG-e24092), e24092. https://doi.org/10.2196/24092	n/a	Health information services	n/a	Cancer
McSweeney-Feld, M. H. (2017). Assistive Technology and Older Adults in Disasters: Implications for Emergency Management. Disaster Med Public Health Prep, 11(1 PG-135–139), 135–139. https://doi.org/10.1017/dmp.2016.160	n/a	n/a	Information needs	n/a
Memon, M., Wagner, S. R., Pedersen, C. F., Aysha Beevi, F. H., & Hansen, F. O. (2014). Ambient Assisted Living healthcare frameworks, platforms, standards, and quality attributes. Sensors (Switzerland), 14(3 PG-4312–4341), 4312–4341. https://doi.org/10.3390/s140304312	n/a	n/a	n/a	n/a
Merkel, S., & Kucharski, A. (2019). Participatory Design in Gerontechnology: A Systematic Literature Review. Gerontologist, 59(1 PG-16–25), E16–E25. https://doi.org/10.1093/geront/gny034	User involvement	n/a	n/a	n/a
Mihandoust, S., Joshi, R., Joseph, A., Madathil, K. C., Dye, C. J., Machry, H., & Wilson, J. (2021). Identifying Key Components of Paper-Based and Technology-Based Home Assessment Tools Using a Narrative Literature Review. Journal of Aging and Environment, 35(4 PG-406–432), 406–432. https://doi.org/10.1080/26892618.2020.1856754	n/a	n/a	n/a	Falls including balance related issues
Miranda-Duro, M. D., Nieto-Riveiro, L., Concheiro-Moscoso, P., Groba, B., Pousada, T., Canosa, N., & Pereira, J. (2021). Occupational Therapy and the Use of Technology on Older Adult Fall Prevention: A Scoping Review. International Journal of Environmental Research and Public Health, 18(2 PG-18), 18. https://doi.org/10.3390/ijerph18020702	Effect or implications of tech	n/a	n/a	Falls including balance related issues
Moore, K., O’Shea, E., Kenny, L., Barton, J., Tedesco, S., Sica, M., Crowe, C., Alamaki, A., Condell, J., Nordstrom, A., & Timmons, S. (2021). Older Adults’ Experiences With Using Wearable Devices: Qualitative Systematic Review and Meta-synthesis. JMIR MHealth and UHealth, 9(6 PG-19), 19. https://doi.org/10.2196/23832	Barriers and drivers of use and acceptability	n/a	Active ageing (inc excercise, prevention/promotion) NOT healthy aging	Falls including balance related issues
Morato, J., Sanchez-Cuadrado, S., Iglesias, A., Campillo, A., & Fernández-Panadero, C. (2021). Sustainable technologies for older adults. Sustainability (Switzerland), 13(15 PG-). https://doi.org/10.3390/su13158465	Feasibility	n/a	Healthy aging	n/a
Mordoch, E., Osterreicher, A., Guse, L., Roger, K., & Thompson, G. (2013). Use of social commitment robots in the care of elderly people with dementia: A literature review. Maturitas, 74(1 PG-14–20), 14–20. https://doi.org/10.1016/j.maturitas.2012.10.015	n/a	Nursing home / other institution	n/a	Cognitive impairment (ink. Alzheimer, Demens , Mild cognitive impairment, neurodegenerative disease or disability, Cognitive frailty); Mental health
Moret-Tatay, C., Iborra-Marmolejo, I., Jorques-Infante, M. J., Esteve-Rodrigo, J. V, Schwanke, C. H. A., & Irigaray, T. Q. (2021). Can Virtual Assistants Perform Cognitive Assessment in Older Adults? A Review. Medicina (Kaunas), 57(12 PG-). https://doi.org/10.3390/medicina57121310	n/a	n/a	n/a	Cognitive impairment (ink. Alzheimer, Demens , Mild cognitive impairment, neurodegenerative disease or disability, Cognitive frailty); Mental health
Morris, M. E., Adair, B., Ozanne, E., Kurowski, W., Miller, K. J., Pearce, A. J., Santamaria, N., Long, M., Ventura, C., & Said, C. M. (2014). Smart technologies to enhance social connectedness in older people who live at home. Australas J Ageing, 33(3 PG-142–52), 142–152. https://doi.org/10.1111/ajag.12154	Effect or implications of tech	Home care (inc. In-home care and home health care)	Loneliness, social isolation/connectedness/connections etc	n/a
Moussa, Y., Mahdanian, A. A., Yu, C., Segal, M., Looper, K. J., Vahia, I. V, & Rej, S. (2017). Mobile Health Technology in Late-Life Mental Illness: A Focused Literature Review. Am J Geriatr Psychiatry, 25(8 PG-865–872), 865–872. https://doi.org/10.1016/j.jagp.2017.04.003	Effect or implications of tech	n/a	n/a	Mental health
Moyle, W., Arnautovska, U., Ownsworth, T., & Jones, C. (2017). Potential of telepresence robots to enhance social connectedness in older adults with dementia: An integrative review of feasibility. International Psychogeriatrics, 29(12 PG-1951–1964), 1951–1964. https://doi.org/10.1017/S1041610217001776	Feasibility	n/a	Loneliness, social isolation/connectedness/connections etc	Cognitive impairment (ink. Alzheimer, Demens , Mild cognitive impairment, neurodegenerative disease or disability, Cognitive frailty); Mental health
Moyle, W., Murfield, J., & Lion, K. (2022). Therapeutic use of the humanoid robot, Telenoid, with older adults: A critical interpretive synthesis review. Assistive Technology, PG-8, 8. https://doi.org/10.1080/10400435.2022.2060375	Barriers and drivers of use and acceptability; Effect of tech	n/a	n/a	n/a
Moyle, W., Murfield, J., & Lion, K. (2021). The effectiveness of smart home technologies to support the health outcomes of community-dwelling older adults living with dementia: A scoping review. International Journal of Medical Informatics, 153(PG-). https://doi.org/10.1016/j.ijmedinf.2021.104513	Effect or implications of tech	n/a	n/a	Cognitive impairment (ink. Alzheimer, Demens , Mild cognitive impairment, neurodegenerative disease or disability, Cognitive frailty); Mental health
Muellmann, S., Forberger, S., Mollers, T., Broring, E., Zeeb, H., & Pischke, C. R. (2018). Effectiveness of eHealth interventions for the promotion of physical activity in older adults: A systematic review. Preventive Medicine, 108(PG-93-110), 93–110. https://doi.org/10.1016/j.ypmed.2017.12.026	Effect or implications of tech	n/a	Active ageing (inc excercise, prevention/promotion) NOT healthy aging	n/a
Mugueta-Aguinaga, I., & Garcia-Zapirain, B. (2017). Is technology present in frailty? Technology a back-up tool for dealing with frailty in the elderly: A systematic review. Aging and Disease, 8(2 PG-176–195), 176–195. https://doi.org/10.14336/AD.2016.0901	Barriers and drivers of use and acceptability	n/a	n/a	Frailty
Neal, D., van den Berg, F., Planting, C., Ettema, T., Dijkstra, K., Finnema, E., & Droes, R. M. (2021). Can Use of Digital Technologies by People with Dementia Improve Self-Management and Social Participation? A Systematic Review of Effect Studies. Journal of Clinical Medicine, 10(4 PG-23), 23. https://doi.org/10.3390/jcm10040604	Effect or implications of tech	n/a	older people's Self care/management	Cognitive impairment (ink. Alzheimer, Demens , Mild cognitive impairment, neurodegenerative disease or disability, Cognitive frailty)
Neal, I., du Toit, S. H. J., & Lovarini, M. (2020). The use of technology to promote meaningful engagement for adults with dementia in residential aged care: a scoping review. Int Psychogeriatr, 32(8 PG-913–935), 913–935. https://doi.org/10.1017/s1041610219001388	Barriers and drivers of use and acceptability	Nursing home / other institution	Loneliness, social isolation/connectedness/connections etc	Cognitive impairment (ink. Alzheimer, Demens , Mild cognitive impairment, neurodegenerative disease or disability, Cognitive frailty)
Neubauer, N. A., Azad-Khaneghah, P., Miguel-Cruz, A., & Liu, L. (2018). What do we know about strategies to manage dementia-related wandering? A scoping review. Alzheimer’s and Dementia: Diagnosis, Assessment and Disease Monitoring, 10(PG-615-628), 615–628. https://doi.org/10.1016/j.dadm.2018.08.001	Feasibility	n/a	n/a	Cognitive impairment (ink. Alzheimer, Demens , Mild cognitive impairment, neurodegenerative disease or disability, Cognitive frailty)
Newbould, L., Mountain, G., Hawley, M. S., & Ariss, S. (2017). Videoconferencing for Health Care Provision for Older Adults in Care Homes: A Review of the Research Evidence. International Journal of Telemedicine and Applications, 2017(PG-). https://doi.org/10.1155/2017/5785613	Barriers and drivers of use and acceptability; Effect of tech	Nursing home / other institution; Home care (inc. In-home care and home health care)	n/a	n/a
Nilsson, M. Y., Andersson, S., Magnusson, L., & Hanson, E. (2021). Ambient assisted living technology-mediated interventions for older people and their informal carers in the context of healthy ageing: A scoping review. Health Science Reports, 4(1 PG-). https://doi.org/10.1002/hsr2.225	Barriers and drivers of use and acceptability	n/a	Healthy aging	n/a
Nimmanterdwong, Z., Boonviriya, S., & Tangkijvanich, P. (2022). Human-Centered Design of Mobile Health Apps for Older Adults: Systematic Review and Narrative Synthesis. JMIR MHealth and UHealth, 10(1 PG-). https://doi.org/10.2196/29512	Development of tech	n/a	n/a	n/a
Nordin, S., Sturge, J., Ayoub, M., Jones, A., McKee, K., Dahlberg, L., Meijering, L., & Elf, M. (2022). The role of information and communication technology (ICT) for older adults’ decision-making related to health, and health and social care services in daily life—A scoping review. International Journal of Environmental Research and Public Health, 19(1 PG-). https://doi.org/10.3390/ijerph19010151	Barriers and drivers of use and acceptability	n/a	older people's Self care/management	n/a
Oksnebjerg, L., Janbek, J., Woods, B., & Waldemar, G. (2020). Assistive technology designed to support self-management of people with dementia: User involvement, dissemination, and adoption. A scoping review. International Psychogeriatrics, 32(8 PG-937–953), 937–953. https://doi.org/10.1017/S1041610219001704	User involvement	n/a	older people's Self care/management	Cognitive impairment (ink. Alzheimer, Demens , Mild cognitive impairment, neurodegenerative disease or disability, Cognitive frailty)
Ollevier, A., Aguiar, G., Palomino, M., & Simpelaere, I. S. (2020). How can technology support ageing in place in healthy older adults? A systematic review. Public Health Reviews, 41(1 PG-). https://doi.org/10.1186/s40985-020-00143-4	Effect or implications of tech	n/a	n/a	n/a
Ong, Y. C., Tang, A., & Tam, W. (2021). Effectiveness of robot therapy in the management of behavioural and psychological symptoms for individuals with dementia: A systematic review and meta-analysis. Journal of Psychiatric Research, 140(PG-381-394), 381–394. https://doi.org/10.1016/j.jpsychires.2021.05.077	Effect or implications of tech	n/a	n/a	Cognitive impairment (ink. Alzheimer, Demens , Mild cognitive impairment, neurodegenerative disease or disability, Cognitive frailty); Mental health
Ozdemir, D., Cibulka, J., Stepankova, O., & Holmerova, I. (2021). Design and implementation framework of social assistive robotics for people with dementia - a scoping review. Health and Technology, 11(2), 367–378. https://doi.org/10.1007/s12553-021-00522-0	Barriers and drivers of use and acceptability	Home care (inc. In-home care and home health care)	Activities of Daily living (ADL) (inc ADL recognition); Loneliness, social isolation/connectedness/connections etc	Cognitive impairment (ink. Alzheimer, Demens , Mild cognitive impairment, neurodegenerative disease or disability, Cognitive frailty)
Palmdorf, S., Stark, A. L., Nadolny, S., Eliass, G., Karlheim, C., Kreisel, S. H., Gruschka, T., Trompetter, E., & Dockweiler, C. (2021). Technology-Assisted Home Care for People With Dementia and Their Relatives: Scoping Review. JMIR Aging, 4(1 PG-12), 12. https://doi.org/10.2196/25307	n/a	Home care (inc. In-home care and home health care)	n/a	Cognitive impairment (ink. Alzheimer, Demens , Mild cognitive impairment, neurodegenerative disease or disability, Cognitive frailty)
Pang, N. Q., Lau, J., Fong, S. Y., Wong, C. Y., & Tan, K. K. (2022). Telemedicine Acceptance Among Older Adult Patients With Cancer: Scoping Review. J Med Internet Res, 24(3 PG-e28724), e28724. https://doi.org/10.2196/28724	Barriers and drivers of use and acceptability	n/a	n/a	Cancer
Pani-Harreman, K. E., Bours, G. J. J. W., Zander, I., Kempen, G. I. J. M., & Van Duren, J. M. A. (2021). Definitions, key themes and aspects of “ageing in place”: A scoping review. Ageing and Society, 41(9 PG-2026–2059), 2026–2059. https://doi.org/10.1017/S0144686X20000094	n/a	n/a	QoL	n/a
Paré, G., Moqadem, K., Pineau, G., & St-Hilaire, C. (2010). Clinical effects of home telemonitoring in the context of diabetes, asthma, heart failure and hypertension: A systematic review. Journal of Medical Internet Research, 12(2 PG-). https://doi.org/10.2196/jmir.1357	Effect or implications of tech	n/a	n/a	Asthma; Cardiovascular disease
Pearce, A. J., Adair, B., Miller, K., Ozanne, E., Said, C., Santamaria, N., & Morris, M. E. (2012). Robotics to enable older adults to remain living at home. Journal of Aging Research, 2012(PG-). https://doi.org/10.1155/2012/538169	Barriers and drivers of use and acceptability	n/a	n/a	n/a
Pedersen, I., Reid, S., & Aspevig, K. (2018). Developing social robots for aging populations: A literature review of recent academic sources. Sociology Compass, 12(6 PG-10), 10. https://doi.org/10.1111/soc4.12585	Barriers and drivers of use and acceptability	n/a	n/a	n/a
Peek, S. T., Wouters, E. J., van Hoof, J., Luijkx, K. G., Boeije, H. R., & Vrijhoef, H. J. (2014). Factors influencing acceptance of technology for aging in place: a systematic review. Int J Med Inform, 83(4 PG-235–48), 235–248. https://doi.org/10.1016/j.ijmedinf.2014.01.004	Barriers and drivers of use and acceptability	n/a	n/a	n/a
Peetoom, K. K., Lexis, M. A., Joore, M., Dirksen, C. D., & De Witte, L. P. (2015). Literature review on monitoring technologies and their outcomes in independently living elderly people. Disabil Rehabil Assist Technol, 10(4 PG-271–94), 271–294. https://doi.org/10.3109/17483107.2014.961179	n/a	Home care (inc. In-home care and home health care)	n/a	n/a
Piau, A., Campo, E., Rumeau, P., Vellas, B., & Nourhashémi, F. (2014). Aging society and gerontechnology: a solution for an independent living? J Nutr Health Aging, 18(1 PG-97–112), 97–112. https://doi.org/10.1007/s12603-013-0356-5	Effect or implications of tech	n/a	n/a	Frailty
Piau, A., Wild, K., Mattek, N., & Kaye, J. (2019). Current state of digital biomarker technologies for real-life, home-based monitoring of cognitive function for mild cognitive impairment to mild Alzheimer disease and implications for clinical care: Systematic review. Journal of Medical Internet Research, 21(8 PG-). https://doi.org/10.2196/12785	n/a	n/a	n/a	Cognitive impairment (ink. Alzheimer, Demens , Mild cognitive impairment, neurodegenerative disease or disability, Cognitive frailty)
Pietrzak, E., Cotea, C., & Pullman, S. (2014). Does smart home technology prevent falls in community-dwelling older adults: a literature review. Inform Prim Care, 21(3 PG-105–12), 105–112. https://doi.org/10.14236/jhi.v21i3.64	Effect or implications of tech	n/a	n/a	n/a
Pirzada, P., Wilde, A., Doherty, G. H., & Harris-Birtill, D. (2022). Ethics and acceptance of smart homes for older adults. Informatics for Health and Social Care, 47(1 PG-10–37), 10–37. https://doi.org/10.1080/17538157.2021.1923500	Ethical considerations	n/a	n/a	n/a
Pol, M. C., Poerbodipoero, S., Robben, S., Daams, J., van Hartingsveldt, M., de Vos, R., de Rooij, S. E., Kröse, B., & Buurman, B. M. (2013). Sensor monitoring to measure and support daily functioning for independently living older people: a systematic review and road map for further development. J Am Geriatr Soc, 61(12 PG-2219–2227), 2219–2227. https://doi.org/10.1111/jgs.12563	Barriers and drivers of use and acceptability	n/a	n/a	n/a
Pool, J., Akhlaghpour, S., Fatehi, F., & Gray, L. C. (2022). Data privacy concerns and use of telehealth in the aged care context: An integrative review and research agenda. International Journal of Medical Informatics, 160(PG-). https://doi.org/10.1016/j.ijmedinf.2022.104707	Ethical considerations	n/a	n/a	n/a
Preschl, B., Wagner, B., Forstmeier, S., & Maercker, A. (2011). E-health interventions for depression, anxiety disorder, dementia, and other disorders in older adults: A review. Journal of Cyber Therapy and Rehabilitation, 4(3 PG-371–385), 371–385. https://www.scopus.com/inward/record.uri?eid=2-s2.0-80054815224&partnerID=40&md5=d56e558cb6453ce409aa4b8f76698ec0 NS	n/a	n/a	n/a	Cognitive impairment (ink. Alzheimer, Demens , Mild cognitive impairment, neurodegenerative disease or disability, Cognitive frailty); Depression
Pu, L., Moyle, W., Jones, C., & Todorovic, M. (2019). The Effectiveness of Social Robots for Older Adults: A Systematic Review and Meta-Analysis of Randomized Controlled Studies. Gerontologist, 59(1 PG-37–51), E37–E51. https://doi.org/10.1093/geront/gny046	Effect or implications of tech	n/a	n/a	n/a
Qiu, S., An, P. C., Kang, K., Hu, J., Han, T., & Rauterberg, M. (2021). Investigating socially assistive systems from system design and evaluation: a systematic review. Universal Access in the Information Society, PG-25, 25. https://doi.org/10.1007/s10209-021-00852-w	User involvement	n/a	n/a	n/a
Qiu, S., An, P. C., Kang, K., Hu, J., Han, T., & Rauterberg, M. (2022). A Review of Data Gathering Methods for Evaluating Socially Assistive Systems. Sensors, 22(1 PG-31), 31. https://doi.org/10.3390/s22010082	Effect or implications of tech	n/a	n/a	n/a
Queirós, A., Dias, A., Silva, A. G., & Rocha, N. P. (2017). Ambient assisted living and health-related outcomes—a systematic literature review. Informatics, 4(3 PG-). https://doi.org/10.3390/informatics4030019	Barriers and drivers of use and acceptability; Effect of tech	n/a	n/a	n/a
Raja, M., Bjerkan, J., Kymre, I. G., Galvin, K. T., & Uhrenfeldt, L. (2021). Telehealth and digital developments in society that persons 75 years and older in European countries have been part of: a scoping review. BMC Health Serv Res, 21(1 PG-1157), 1157. https://doi.org/10.1186/s12913-021-07154-0	Barriers and drivers of use and acceptability	n/a	n/a	n/a
Ramos-Ríos, R., Mateos, R., Lojo, D., Conn, D. K., & Patterson, T. (2012). Telepsychogeriatrics: a new horizon in the care of mental health problems in the elderly. Int Psychogeriatr, 24(11 PG-1708–24), 1708–1724. https://doi.org/10.1017/s1041610212000981	Barriers and drivers of use and acceptability	n/a	n/a	Mental health
Raphael, D., Waterworth, S., & Gott, M. (2017). Telephone communication between practice nurses and older patients with long term conditions – a systematic review. Journal of Telemedicine and Telecare, 23(1 PG-142–148), 142–148. https://doi.org/10.1177/1357633X15625398	Barriers and drivers of use and acceptability; Effect of tech	n/a	n/a	n/a
Read, E., Woolsey, C., Donelle, L., Weeks, L., & Chinho, N. (2022). Passive Remote Monitoring and Aging in Place: A Scoping Review. Canadian Journal on Aging-Revue Canadienne Du Vieillissement, PG-13, 13. https://doi.org/10.1017/s0714980822000198	Effect or implications of tech	Home care (inc. In-home care and home health care)	n/a	n/a
Reeder, B., Chung, J., & Stevens-Lapsley, J. (2016). Current Telerehabilitation Research With Older Adults at Home: An Integrative Review. J Gerontol Nurs, 42(10 PG-15–20), 15–20. https://doi.org/10.3928/00989134-20160201-02	n/a	Rehabilitation	n/a	n/a
Reeder, B., Meyer, E., Lazar, A., Chaudhuri, S., Thompson, H. J., & Demiris, G. (2013). Framing the evidence for health smart homes and home-based consumer health technologies as a public health intervention for independent aging: A systematic review. International Journal of Medical Informatics, 82(7 PG-565–579), 565–579. https://doi.org/10.1016/j.ijmedinf.2013.03.007	Effect or implications of tech	n/a	n/a	n/a
Robert, C., Erdt, M., Lee, J., Cao, Y., Naharudin, N. B., & Theng, Y. L. (2021). Effectiveness of eHealth nutritional interventions for middle-aged and older adults: Systematic review and meta-analysis. Journal of Medical Internet Research, 23(5 PG-). https://doi.org/10.2196/15649	Effect or implications of tech	n/a	n/a	n/a
Rocha, N. P., Santos, M., Cerqueira, M., & Queiros, A. (2019). Mobile Health to Support Ageing in Place: A Systematic Review of Reviews and Meta-Analyses. International Journal of E-Health and Medical Communications, 10(3 PG-1–21), 1–21. https://doi.org/10.4018/ijehmc.2019070101	n/a	n/a	n/a	Chronic conditions
Rodeschini, G. (2011). Gerotechnology: A new kind of care for aging? An analysis of the relationship between older people and technology. Nursing and Health Sciences, 13(4 PG-521–528), 521–528. https://doi.org/10.1111/j.1442-2018.2011.00634.x	Development of tech	n/a	n/a	n/a
Rogers, W. A., Kadylak, T., & Bayles, M. A. (2022). Maximizing the Benefits of Participatory Design for Human–Robot Interaction Research With Older Adults. Human Factors, 64(3 PG-441–450), 441–450. https://doi.org/10.1177/00187208211037465	User involvement	n/a	n/a	n/a
Rush, K. L., Singh, S., Seaton, C. L., Burton, L., Li, E., Jones, C., Davis, J. C., Hasan, K., Kern, B., & Janke, R. (2022). Telehealth Use for Enhancing the Health of Rural Older Adults: A Systematic Mixed Studies Review. Gerontologist, PG-14, 14. https://doi.org/10.1093/geront/gnab141	Effect or implications of tech	n/a	n/a	n/a
Saeed, N., Manzoor, M., & Khosravi, P. (2020). An exploration of usability issues in telecare monitoring systems and possible solutions: a systematic literature review. Disability and Rehabilitation-Assistive Technology, 15(3 PG-271–281), 271–281. https://doi.org/10.1080/17483107.2019.1578998	Barriers and drivers of use and acceptability	n/a	n/a	n/a
Safdari, R., Abadi, A. R. S., & Nejad, S. P. (2018). Improve Health of the Elderly People With M-Health and Technology. Salmand-Iranian Journal of Ageing, 13(3 PG-288–299), 288–299. https://doi.org/10.32598/sija.13.3.288	Barriers and drivers of use and acceptability; Effect of tech	n/a	n/a	n/a
Saito, T., & Izawa, K. P. (2021). Effectiveness and feasibility of home-based telerehabilitation for community-dwelling elderly people in Southeast Asian countries and regions: a systematic review. Aging Clinical and Experimental Research, 33(10 PG-2657–2669), 2657–2669. https://doi.org/10.1007/s40520-021-01820-3	Effect of tech; Feasibility	Rehabilitation	n/a	n/a
Sanchez, V. G., Pfeiffer, C. F., & Skeie, N. O. (2017). A review of smart house analysis methods for assisting older people living alone. Journal of Sensor and Actuator Networks, 6(3 PG-). https://doi.org/10.3390/jsan6030011	n/a	Home care (inc. In-home care and home health care)	n/a	n/a
Sánchez, V. G., Taylor, I., & Bing-Jonsson, P. C. (2017). ETHICS OF SMART HOUSE WELFARE TECHNOLOGY FOR OLDER ADULTS: A SYSTEMATIC LITERATURE REVIEW. Int J Technol Assess Health Care, 33(6 PG-691–699), 691–699. https://doi.org/10.1017/s0266462317000964	Ethical considerations	n/a	n/a	n/a
Sanyal, C., Stolee, P., Juzwishin, D., & Husereau, D. (2018). Economic evaluations of eHealth technologies: A systematic review. PLoS ONE, 13(6 PG-). https://doi.org/10.1371/journal.pone.0198112	Cost effectivness or utility	n/a	n/a	n/a
Scoglio, A. A. J., Reilly, E. D., Gorman, J. A., & Drebing, C. E. (2019). Use of social robots in mental health and well-being research: Systematic review. Journal of Medical Internet Research, 21(7 PG-). https://doi.org/10.2196/13322	Effect or implications of tech	n/a	n/a	Mental health
Sekhon, H., Sekhon, K., Launay, C., Afililo, M., Innocente, N., Vahia, I., Rej, S., & Beauchet, O. (2021). Telemedicine and the rural dementia population: A systematic review. Maturitas, 143(PG-105-114), 105–114. https://doi.org/10.1016/j.maturitas.2020.09.001	Barriers and drivers of use and acceptability; Effect of tech	n/a	n/a	Cognitive impairment (ink. Alzheimer, Demens , Mild cognitive impairment, neurodegenerative disease or disability, Cognitive frailty)
Shagerdi, G., Ayatollahi, H., & Hemmat, M. (2022). Emergency care for the elderly: A review of the application of health information technology. Health Policy and Technology, 11(1 PG-). https://doi.org/10.1016/j.hlpt.2021.100592	Cost effectivness or utility	Emergency care services	n/a	n/a
Shahbazi, M., Bagherian, H., Sattari, M., & Saghaeiannejad-Isfahani, S. (2021). The opportunities and challenges of using mobile health in elderly self-care. J Educ Health Promot, 10(PG-80), 80. https://doi.org/10.4103/jehp.jehp_871_20	n/a	n/a	older people's Self care/management	n/a
Sheikhtaheri, A., & Sabermahani, F. (2022). Applications and Outcomes of Internet of Things for Patients with Alzheimer’s Disease/Dementia: A Scoping Review. BioMed Research International, 2022(PG-17), 17. https://doi.org/10.1155/2022/6274185	Effect or implications of tech	n/a	n/a	Cognitive impairment (ink. Alzheimer, Demens , Mild cognitive impairment, neurodegenerative disease or disability, Cognitive frailty)
Shelton, B. E., & Uz, C. (2015). Immersive technology and the elderly: a mini-review. Gerontology, 61(2 PG-175–85), 175–185. https://doi.org/10.1159/000365754	Effect or implications of tech	n/a	n/a	n/a
Shishehgar, M., Kerr, D., & Blake, J. (2018). A systematic review of research into how robotic technology can help older people. Smart Health, 7–8(PG-1-18), 1–18. https://doi.org/10.1016/j.smhl.2018.03.002	Barriers and drivers of use and acceptability	n/a	n/a	n/a
Siegel, C., & Dorner, T. E. (2017). Information technologies for active and assisted living—Influences to the quality of life of an ageing society. International Journal of Medical Informatics, 100(PG-32-45), 32–45. https://doi.org/10.1016/j.ijmedinf.2017.01.012	Barriers and drivers of use and acceptability	n/a	QoL	n/a
Silva, A. G., Caravau, H., Martins, A., Almeida, A. M. P., Silva, T., Ribeiro, Ó., Santinha, G., & Rocha, N. P. (2021). Procedures of user-centered usability assessment for digital solutions: scoping review of reviews reporting on digital solutions relevant for older adults. JMIR Human Factors, 8(1 PG-). https://doi.org/10.2196/22774	Barriers and drivers of use and acceptability	n/a	n/a	n/a
Song, Y., & van der Cammen, T. J. M. (2019). Electronic assistive technology for community-dwelling solo-living older adults: A systematic review. Maturitas, 125(PG-50-56), 50–56. https://doi.org/10.1016/j.maturitas.2019.04.211	Barriers and drivers of use and acceptability	Home care (inc. In-home care and home health care)	older people's Self care/management	n/a
Span, M., Hettinga, M., Vernooij-Dassen, M., Eefsting, J., & Smits, C. (2013). Involving people with dementia in the development of supportive IT applications: a systematic review. Ageing Res Rev, 12(2 PG-535–51), 535–551. https://doi.org/10.1016/j.arr.2013.01.002	User involvement	n/a	n/a	Cognitive impairment (ink. Alzheimer, Demens , Mild cognitive impairment, neurodegenerative disease or disability, Cognitive frailty)
Sriram, V., Jenkinson, C., & Peters, M. (2019). Informal carers’ experience of assistive technology use in dementia care at home: a systematic review. BMC Geriatrics, 19(PG-25), 25. https://doi.org/10.1186/s12877-019-1169-0	n/a	Informal care	n/a	Cognitive impairment (ink. Alzheimer, Demens , Mild cognitive impairment, neurodegenerative disease or disability, Cognitive frailty)
Stavropoulos, T. G., Papastergiou, A., Mpaltadoros, L., Nikolopoulos, S., & Kompatsiaris, I. (2020). Iot wearable sensors and devices in elderly care: A literature review. Sensors (Switzerland), 20(10 PG-). https://doi.org/10.3390/s20102826	Barriers and drivers of use and acceptability	n/a	n/a	n/a
Steel, D. M., & Gray, M. A. (2009). Baby boomers’ use and perception of recommended assistive technology: a systematic review. Disabil Rehabil Assist Technol, 4(3 PG-129–36), 129–136. https://doi.org/10.1080/17483100902767175	Barriers and drivers of use and acceptability	n/a	n/a	n/a
Steindal, S. A., Nes, A. A. G., Godskesen, T. E., Dihle, A., Lind, S., Winger, A., & Klarare, A. (2020). Patients’ experiences of telehealth in palliative home care: Scoping review. Journal of Medical Internet Research, 22(5 PG-). https://doi.org/10.2196/16218	Barriers and drivers of use and acceptability; Effect of tech	Home care (inc. In-home care and home health care)	n/a	n/a
Stewart, L. S. P., & McKinstry, B. (2012). Fear of falling and the use of telecare by older people. British Journal of Occupational Therapy, 75(7 PG-304–312), 304–312. https://doi.org/10.4276/030802212X13418284515758	Barriers and drivers of use and acceptability	Home care (inc. In-home care and home health care)	n/a	Falls including balance related issues
Stockwell, S., Schofield, P., Fisher, A., Firth, J., Jackson, S. E., Stubbs, B., & Smith, L. (2019). Digital behavior change interventions to promote physical activity and/or reduce sedentary behavior in older adults: A systematic review and meta-analysis. Experimental Gerontology, 120(PG-68-87), 68–87. https://doi.org/10.1016/j.exger.2019.02.020	Effect or implications of tech	n/a	Active ageing (inc excercise, prevention/promotion) NOT healthy aging	n/a
Stokke, R. (2016). The personal emergency response system as a technology innovation in primary health care services: An integrative review. Journal of Medical Internet Research, 18(7 PG-). https://doi.org/10.2196/jmir.5727	Barriers and drivers of use and acceptability; Effect of tech	Primary Health Care Services	n/a	n/a
Straiton, N., Alharbi, M., Bauman, A., Neubeck, L., Gullick, J., Bhindi, R., & Gallagher, R. (2018). The validity and reliability of consumer-grade activity trackers in older, community-dwelling adults: A systematic review. Maturitas, 112(PG-85-93), 85–93. https://doi.org/10.1016/j.maturitas.2018.03.016	Effect or implications of tech	n/a	n/a	n/a
Su, Z., Bentley, B. L., McDonnell, D., Ahmad, J., He, J., Shi, F., Takeuchi, K., Cheshmehzangi, A., & da Veiga, C. P. (2022). 6G and Artificial Intelligence Technologies for Dementia Care: Literature Review and Practical Analysis. Journal of Medical Internet Research, 24(4 PG-). https://doi.org/10.2196/30503	Barriers and drivers of use and acceptability	n/a	n/a	Cognitive impairment (ink. Alzheimer, Demens , Mild cognitive impairment, neurodegenerative disease or disability, Cognitive frailty)
Suijkerbuijk, S., Nap, H. H., Cornelisse, L., Ijsselsteijn, W. A., de Kort, Y. A. W., & Minkman, M. M. N. (2019). Active Involvement of People with Dementia: A Systematic Review of Studies Developing Supportive Technologies. Journal of Alzheimers Disease, 69(4 PG-1041–1065), 1041–1065. https://doi.org/10.3233/jad-190050	User involvement	n/a	n/a	Cognitive impairment (ink. Alzheimer, Demens , Mild cognitive impairment, neurodegenerative disease or disability, Cognitive frailty)
Suleiman-Martos, N., García-Lara, R., Albendín-García, L., Romero-Béjar, J. L., Cañadas-De La Fuente, G. A., Monsalve-Reyes, C., & Gomez-Urquiza, J. L. (2022). Effects of active video games on physical function in independent community-dwelling older adults: A systematic review and meta-analysis. J Adv Nurs, 78(5 PG-1228–1244), 1228–1244. https://doi.org/10.1111/jan.15138	Effect or implications of tech	n/a	Active ageing (inc excercise, prevention/promotion) NOT healthy aging	n/a
Sulz, S., van Elten, H. J., Askari, M., Weggelaar-Jansen, A. M., & Huijsman, R. (2021). eHealth Applications to Support Independent Living of Older Persons: Scoping Review of Costs and Benefits Identified in Economic Evaluations. Journal of Medical Internet Research, 23(3 PG-13), 13. https://doi.org/10.2196/24363	Cost effectivness or utility	n/a	n/a	n/a
Sumner, J., Chong, L. S., Bundele, A., & Lim, Y. W. (2021). Co-Designing Technology for Aging in Place: A Systematic Review. Gerontologist, 61(7 PG-395–409), E395–E409. https://doi.org/10.1093/geront/gnaa064	User involvement	n/a	n/a	n/a
Sundgren, S., Stolt, M., & Suhonen, R. (2020). Ethical issues related to the use of gerontechnology in older people care: A scoping review. Nursing Ethics, 27(1 PG-88–103), 88–103. https://doi.org/10.1177/0969733019845132	Ethical considerations	n/a	n/a	n/a
Suri, A., VanSwearingen, J., Dunlap, P., Redfern, M. S., Rosso, A. L., & Sejdić, E. (2022). Facilitators and barriers to real-life mobility in community-dwelling older adults: a narrative review of accelerometry- and global positioning system-based studies. Aging Clin Exp Res, 34(8 PG-1733–1746), 1733–1746. https://doi.org/10.1007/s40520-022-02096-x	Barriers and drivers of use and acceptability	n/a	n/a	n/a
Tan, S. H. X., Lee, C. K. J., Yong, C. W., & Ding, Y. Y. (2021). Scoping review: Facilitators and barriers in the adoption of teledentistry among older adults. Gerodontology, 38(4 PG-351–365), 351–365. https://doi.org/10.1111/ger.12588	Barriers and drivers of use and acceptability	n/a	n/a	Dental problems
Thangavel, G., Memedi, M., & Hedstrom, K. (2022). Customized Information and Communication Technology for Reducing Social Isolation and Loneliness Among Older Adults: Scoping Review. JMIR Mental Health, 9(3 PG-14), 14. https://doi.org/10.2196/34221	n/a	n/a	Loneliness, social isolation/connectedness/connections etc	n/a
Thawisuk, C., Inoue, K., Kaunnil, A., Suyama, N., Kim, M., & Ito, Y. (2022). Occupational therapists’ perspectives on assistive technology services provision for older adult’s clients: A literature review. World Federation of Occupational Therapists Bulletin, PG-7, 7. https://doi.org/10.1080/14473828.2022.2069359	Barriers and drivers of use and acceptability	n/a	n/a	n/a
Thompson, O., Koumanakos, G., & Hadjri, K. (2012). The ethical and policy implications of e-health and telemedicine: An ageing-focused review. Clinical Ethics, 7(4 PG-147–156), 147–156. https://doi.org/10.1258/ce.2012.012020	Ethical considerations	n/a	n/a	n/a
Tonga, E., Srikesavan, C., Williamson, E., & Lamb, S. E. (2022). Components, design and effectiveness of digital physical rehabilitation interventions for older people: A systematic review. Journal of Telemedicine and Telecare, 28(3 PG-162–176), 162–176. https://doi.org/10.1177/1357633x20927587	Effect or implications of tech	n/a	n/a	n/a
Toosizadeh, N., Bunting, M., Howe, C., Mohler, J., Sprinkle, J., & Najafi, B. (2014). Motorized mobility scooters: The use of training/intervention and technology for improving driving skills in aging adults - A mini-review. Gerontology, 60(4 PG-357–365), 357–365. https://doi.org/10.1159/000356766	Effect or implications of tech	n/a	n/a	n/a
Tsertsidis, A., Kolkowska, E., & Hedstrom, K. (2019). Factors influencing seniors’ acceptance of technology for ageing in place in the post-implementation stage: A literature review. INTERNATIONAL JOURNAL OF MEDICAL INFORMATICS, 129, 324–333. https://doi.org/10.1016/j.ijmedinf.2019.06.027	Barriers and drivers of use and acceptability	n/a	n/a	n/a
Tuazon, J. R., Jahan, A., & Jutai, J. W. (2019). Understanding adherence to assistive devices among older adults: a conceptual review. Disability and Rehabilitation: Assistive Technology, 14(5 PG-424–433), 424–433. https://doi.org/10.1080/17483107.2018.1493753	Barriers and drivers of use and acceptability	n/a	n/a	n/a
Tun, S. Y. Y., Madanian, S., & Mirza, F. (2021). Internet of things (IoT) applications for elderly care: a reflective review. Aging Clinical and Experimental Research, 33(4 PG-855–867), 855–867. https://doi.org/10.1007/s40520-020-01545-9	Development of tech	n/a	n/a	n/a
Turjamaa, R., Pehkonen, A., & Kangasniemi, M. (2019). How smart homes are used to support older people: An integrative review. Int J Older People Nurs, 14(4 PG-e12260), e12260. https://doi.org/10.1111/opn.12260	Barriers and drivers of use and acceptability; Effect of tech	n/a	n/a	n/a
Usmani, S., Saboor, A., Haris, M., Khan, M. A., & Park, H. (2021). Latest Research Trends in Fall Detection and Prevention Using Machine Learning: A Systematic Review. Sensors (Basel), 21(15 PG-). https://doi.org/10.3390/s21155134	Feasibility	n/a	n/a	Falls including balance related issues
Valenzuela, T., Okubo, Y., Woodbury, A., Lord, S. R., & Delbaere, K. (2018). Adherence to Technology-Based Exercise Programs in Older Adults: A Systematic Review. J Geriatr Phys Ther, 41(1 PG-49–61), 49–61. https://doi.org/10.1519/jpt.0000000000000095	Barriers and drivers of use and acceptability; Effect of tech	n/a	Active ageing (inc excercise, prevention/promotion) NOT healthy aging	n/a
van Boekel, L. C., Wouters, E. J. M., Grimberg, B. M., van der Meer, N. J. M., & Luijkx, K. G. (2019). Perspectives of Stakeholders on Technology Use in the Care of Community-Living Older Adults with Dementia: A Systematic Literature Review. Healthcare, 7(2 PG-12), 12. https://doi.org/10.3390/healthcare7020073	Barriers and drivers of use and acceptability	n/a	n/a	Cognitive impairment (ink. Alzheimer, Demens , Mild cognitive impairment, neurodegenerative disease or disability, Cognitive frailty)
Van Den Berg, N., Schumann, M., Kraft, K., & Hoffmann, W. (2012). Telemedicine and telecare for older patients - A systematic review. Maturitas, 73(2 PG-94–114), 94–114. https://doi.org/10.1016/j.maturitas.2012.06.010	Effect or implications of tech	n/a	n/a	n/a
van Loon-van Gaalen, M., van Winsen, B., van der Linden, M. C., Gussekloo, J., & van der Mast, R. C. (2021). The effect of a telephone follow-up call for older patients, discharged home from the emergency department on health-related outcomes: a systematic review of controlled studies. International Journal of Emergency Medicine, 14(1 PG-). https://doi.org/10.1186/s12245-021-00336-x	n/a	Home care (inc. In-home care and home health care)	n/a	n/a
Van Patten, R., Keller, A. V, Maye, J. E., Jeste, D. V, Depp, C., Riek, L. D., & Twamley, E. W. (2020). Home-based cognitively assistive robots: Maximizing cognitive functioning and maintaining independence in older adults without dementia. Clinical Interventions in Aging, 15(PG-1129-1139), 1129–1139. https://doi.org/10.2147/CIA.S253236	Barriers and drivers of use and acceptability	Home care (inc. In-home care and home health care)	n/a	n/a
Vandemeulebroucke, T., de Casterlé, B. D., & Gastmans, C. (2018). How do older adults experience and perceive socially assistive robots in aged care: a systematic review of qualitative evidence. Aging and Mental Health, 22(2 PG-149–167), 149–167. https://doi.org/10.1080/13607863.2017.1286455	Barriers and drivers of use and acceptability	Nursing home / other institution	n/a	n/a
Vandemeulebroucke, T., de Casterle, B. D., & Gastmans, C. (2018). The use of care robots in aged care: A systematic review of argument-based ethics literature. Archives of Gerontology and Geriatrics, 74(PG-15-25), 15–25. https://doi.org/10.1016/j.archger.2017.08.014	Ethical considerations	n/a	n/a	n/a
Vandemeulebroucke, T., Dzi, K., & Gastmans, C. (2021). Older adults’ experiences with and perceptions of the use of socially assistive robots in aged care: A systematic review of quantitative evidence. Archives of Gerontology and Geriatrics, 95(PG-). https://doi.org/10.1016/j.archger.2021.104399	Barriers and drivers of use and acceptability	n/a	n/a	n/a
Vassli, L. T., & Farshchian, B. A. (2018). Acceptance of Health-Related ICT among Elderly People Living in the Community: A Systematic Review of Qualitative Evidence. International Journal of Human-Computer Interaction, 34(2 PG-99–116), 99–116.	Barriers and drivers of use and acceptability	n/a	n/a	n/a
Vavasour, G., Giggins, O. M., Doyle, J., & Kelly, D. (2021). How wearable sensors have been utilised to evaluate frailty in older adults: a systematic review. J Neuroeng Rehabil, 18(1 PG-112), 112. https://doi.org/10.1186/s12984-021-00909-0	Barriers and drivers of use and acceptability	n/a	n/a	Frailty
Vázquez, A., Jenaro, C., Flores, N., Bagnato, M. J., Pérez, M. C., & Cruz, M. (2018). E-Health Interventions for Adult and Aging Population With Intellectual Disability: A Review. Front Psychol, 9(PG-2323), 2323. https://doi.org/10.3389/fpsyg.2018.02323	Barriers and drivers of use and acceptability	n/a	n/a	Cognitive impairment (ink. Alzheimer, Demens , Mild cognitive impairment, neurodegenerative disease or disability, Cognitive frailty)
Vedel, I., Akhlaghpour, S., Vaghefi, I., Bergman, H., & Lapointe, L. (2013). Health information technologies in geriatrics and gerontology: a mixed systematic review. Journal of the American Medical Informatics Association : JAMIA, 20(6), 1109–1119. https://doi.org/10.1136/amiajnl-2013-001705	Uptake or scalability	n/a	n/a	n/a
Velayati, F., Ayatollahi, H., & Hemmat, M. (2020). A Systematic Review of the Effectiveness of Telerehabilitation Interventions for Therapeutic Purposes in the Elderly. Methods of Information in Medicine, 59(2-3 PG-104–109), 104–109. https://doi.org/10.1055/s-0040-1713398	Effect or implications of tech	n/a	n/a	n/a
Vichitvanichphong, S., Talaei-Khoei, A., Kerr, D., & Ghapanchi, A. H. (2018). Assistive technologies for aged care: Comparative literature survey on the effectiveness of theories for supportive and empowering technologies. Information Technology & People, 31(2 PG-405–427), 405–427. https://doi.org/10.1108/itp-03-2017-0090	Effect or implications of tech	n/a	n/a	n/a
Vogan, A. A., Alnajjar, F., Gochoo, M., & Khalid, S. (2020). Robots, AI, and Cognitive Training in an Era of Mass Age-Related Cognitive Decline: A Systematic Review. IEEE Access, 8(PG-18284-18304), 18284–18304. https://doi.org/10.1109/access.2020.2966819	Barriers and drivers of use and acceptability	n/a	n/a	Cognitive impairment (ink. Alzheimer, Demens , Mild cognitive impairment, neurodegenerative disease or disability, Cognitive frailty)
Wagner, F., Basran, J., & Dal Bello-Haas, V. (2012). A review of monitoring technology for use with older adults. Journal of Geriatric Physical Therapy, 35(1 PG-28–34), 28–34. https://doi.org/10.1519/JPT.0b013e318224aa23	Barriers and drivers of use and acceptability	Home care (inc. In-home care and home health care)	older people's Self care/management	n/a
Walker, C. L., Kopp, M., Binford, R. M., & Bowers, C. J. (2017). Home Telehealth Interventions for Older Adults with Diabetes. Home Healthcare Now, 35(4 PG-202–210), 202–210. https://doi.org/10.1097/NHH.0000000000000522	n/a	n/a	n/a	Cardiovascular disease
Wang, Y. L., Hou, H. T., & Tsai, C. C. (2020). A systematic literature review of the impacts of digital games designed for older adults. Educational Gerontology, 46(1 PG-1–17), 1–17. https://doi.org/10.1080/03601277.2019.1694448	Effect or implications of tech	n/a	n/a	n/a
Wang, Z., Ramamoorthy, V., Gal, U., & Guez, A. (2020). Possible life saver: A review on human fall detection technology. Robotics, 8(3 PG-). https://doi.org/10.3390/ROBOTICS9030055	Effect or implications of tech	n/a	n/a	Falls including balance related issues
Wang, Z., Yang, Z., & Dong, T. (2017). A review of wearable technologies for elderly care that can accurately track indoor position, recognize physical activities and monitor vital signs in real time. Sensors (Switzerland), 17(2 PG-). https://doi.org/10.3390/s17020341	Barriers and drivers of use and acceptability; Effect of tech	n/a	n/a	n/a
Ward, G., Holliday, N., Fielden, S., & Williams, S. (2012). Fall detectors: A review of the literature. Journal of Assistive Technologies, 6(3 PG-202–215), 202–215. https://doi.org/10.1108/17549451211261326	Barriers and drivers of use and acceptability; Effect of tech	n/a	n/a	Falls including balance related issues
Wei, S., Kang, B., Bailey, D. E., Caves, K., Lin, Y., McConnell, E. S., Thurow, M., Woodward, A., Wright-Freeman, K., Xue, T. M., & Corazzini, K. N. (2022). Using Technology to Measure Older Adults’ Social Networks for Health and Well-Being: A Scoping Review. The Gerontologist, 62(7 PG-418–430), e418–e430. https://doi.org/10.1093/geront/gnab039	Barriers and drivers of use and acceptability; Effect of tech	n/a	Loneliness, social isolation/connectedness/connections etc	n/a
Werner, C., Ullrich, P., Geravand, M., Peer, A., & Hauer, K. (2016). Evaluation Studies of Robotic Rollators by the User Perspective: A Systematic Review. Gerontology, 62(6 PG-644–653), 644–653. https://doi.org/10.1159/000444878	Barriers and drivers of use and acceptability	n/a	n/a	n/a
Westphal, A., Dingjan, P., & Attoe, R. (2010). What can low and high technologies do for late-life mental disorders? Current Opinion in Psychiatry, 23(6 PG-510–515), 510–515. https://doi.org/10.1097/YCO.0b013e32833d74d4	Effect or implications of tech	n/a	n/a	Cognitive impairment (ink. Alzheimer, Demens , Mild cognitive impairment, neurodegenerative disease or disability, Cognitive frailty)
Whelan, S., Murphy, K., Barrett, E., Krusche, C., Santorelli, A., & Casey, D. (2018). Factors Affecting the Acceptability of Social Robots by Older Adults Including People with Dementia or Cognitive Impairment: A Literature Review. International Journal of Social Robotics, 10(5 PG-643–668), 643–668. https://doi.org/10.1007/s12369-018-0471-x	Barriers and drivers of use and acceptability	n/a	n/a	Cognitive impairment (ink. Alzheimer, Demens , Mild cognitive impairment, neurodegenerative disease or disability, Cognitive frailty)
Whitfield, T., McConnell, B., Renouf, P., Mansour, H., Zabihi, S., Aguirre, E., Walker, Z., Cooper, C., & Marchant, N. L. (2021). The effect of remotely delivered lifestyle interventions on cognition in older adults without dementia: A systematic review and meta-analysis. Ageing Research Reviews, 72(PG-). https://doi.org/10.1016/j.arr.2021.101505	Effect or implications of tech	n/a	n/a	n/a
Wildenbos, G. A., Peute, L., & Jaspers, M. (2018). Aging barriers influencing mobile health usability for older adults: A literature based framework (MOLD-US). International Journal of Medical Informatics, 114(PG-66-75), 66–75. https://doi.org/10.1016/j.ijmedinf.2018.03.012	Barriers and drivers of use and acceptability	n/a	n/a	n/a
Wilson, J., Heinsch, M., Betts, D., Booth, D., & Kay-Lambkin, F. (2021). Barriers and facilitators to the use of e-health by older adults: a scoping review. BMC Public Health, 21(1 PG-1556), 1556. https://doi.org/10.1186/s12889-021-11623-w	Barriers and drivers of use and acceptability	n/a	n/a	n/a
Wilson, S. A., Byrne, P., Rodgers, S. E., & Maden, M. (2022). A Systematic Review of Smartphone and Tablet Use by Older Adults With and Without Cognitive Impairment. Innovation in Aging, 6(2 PG-19), 19. https://doi.org/10.1093/geroni/igac002	Barriers and drivers of use and acceptability	n/a	n/a	Cognitive impairment (ink. Alzheimer, Demens , Mild cognitive impairment, neurodegenerative disease or disability, Cognitive frailty)
Wong, A. K. C., Bayuo, J., Wong, F. K. Y., Yuen, W. S., Lee, A. Y. L., Chang, P. K., & Lai, J. T. C. (2022). Effects of a Nurse-Led Telehealth Self-care Promotion Program on the Quality of Life of Community-Dwelling Older Adults: Systematic Review and Meta-analysis. Journal of Medical Internet Research, 24(3 PG-). https://doi.org/10.2196/31912	Effect or implications of tech	n/a	QoL	n/a
Yu, C., Sommerlad, A., Sakure, L., & Livingston, G. (2022). Socially assistive robots for people with dementia: Systematic review and meta-analysis of feasibility, acceptability and the effect on cognition, neuropsychiatric symptoms and quality of life. Ageing Research Reviews, 78(PG-). https://doi.org/10.1016/j.arr.2022.101633	Effect or implications of tech	n/a	n/a	Cognitive impairment (ink. Alzheimer, Demens , Mild cognitive impairment, neurodegenerative disease or disability, Cognitive frailty)
Yusif, S., Soar, J., & Hafeez-Baig, A. (2016). Older people, assistive technologies, and the barriers to adoption: A systematic review. Int J Med Inform, 94(PG-112-6), 112–116. https://doi.org/10.1016/j.ijmedinf.2016.07.004	Barriers and drivers of use and acceptability	n/a	n/a	n/a
Zafrani, O., & Nimrod, G. (2019). Towards a Holistic Approach to Studying Human-Robot Interaction in Later Life. Gerontologist, 59(1 PG-26–36), E26–E36. https://doi.org/10.1093/geront/gny077	n/a	n/a	n/a	n/a
Zander, V., Gustafsson, C., Landerdahl Stridsberg, S., & Borg, J. (2021). Implementation of welfare technology: a systematic review of barriers and facilitators. Disability and Rehabilitation: Assistive Technology, PG-. https://doi.org/10.1080/17483107.2021.1938707	Uptake or scalability	n/a	n/a	n/a
Zander, V., Johansson-Pajala, R. M., & Gustafsson, C. (2020). Methods to evaluate perspectives of safety, independence, activity, and participation in older persons using welfare technology. A systematic review. Disability and Rehabilitation: Assistive Technology, 15(4 PG-373–393), 373–393. https://doi.org/10.1080/17483107.2019.1574919	n/a	n/a	n/a	n/a
Zaslavsky, O., Roopsawang, I., & Chen, A. T. (2020). Promoting behavioral change in mobile health interventions for older adults: A scoping review. Research in Gerontological Nursing, 13(2 PG-102–116), 102–116. https://doi.org/10.3928/19404921-20191031-01	n/a	n/a	n/a	n/a
Zhang, Y. Y., D’Haeseleer, I., Coelho, J., Vanden Abeele, V., & Vanrumste, B. (2021). Recognition of Bathroom Activities in Older Adults Using Wearable Sensors: A Systematic Review and Recommendations. Sensors, 21(6 PG-23), 23. https://doi.org/10.3390/s21062176	Effect or implications of tech	n/a	n/a	n/a
Zhong, R., & Rau, P. L. P. (2020). Are cost-effective technologies feasible to measure gait in older adults? A systematic review of evidence-based literature. Archives of Gerontology and Geriatrics, 87(PG-). https://doi.org/10.1016/j.archger.2019.103970	Effect or implications of tech	n/a	n/a	Falls including balance related issues
Zhu, J., Shi, K., Yang, C., Niu, Y., Zeng, Y., Zhang, N., Liu, T., & Chu, C. H. (2021). Ethical issues of smart home-based elderly care: A scoping review. Journal of Nursing Management, PG-. https://doi.org/10.1111/jonm.13521	Ethical considerations	n/a	n/a	n/a
Zwijsen, S. A., Niemeijer, A. R., & Hertogh, C. M. (2011). Ethics of using assistive technology in the care for community-dwelling elderly people: an overview of the literature. Aging Ment Health, 15(4 PG-419–27), 419–427. https://doi.org/10.1080/13607863.2010.543662	Effect or implications of tech	n/a	n/a	n/a
