# Supplementary material for: Characteristics and Range of Reviews About Technologies for Aging in Place: Scoping Review of Reviews
Source: JMIR Aging. 2024 Jan 22;7:e50286. doi: 10.2196/50286 (PMC10845034; doi:10.2196/50286)
Supplement: Multimedia Appendix 7 [file aging_v7i1e50286_app7.xlsx]

## Sheet: Care services and caring practi
Caregiver burden			2
Dementia care			1
Emergency care services											3
Geriatric medical practice																				1
Health coaching																										1
Health information services					1								1
Homecare services	1	2		1	4	1	2		2	3	1	1			1	1	1	2	5			1	1
Informal care			1
Nursing homes		2	1						4		1	1									1				1
Primary health care services								1
Quality of care																		1
Rehabilitation	1			1																				5
Transition from hospital-to-home														1
	Ambient assisted living	Artificial intelligence	Assistive technologies	Ehealth	ICT	Internet of things and smart environments	Monitoring technologies	Personal alarms	Robots	Smart environments	technology for dementia	Technology for home health care	Technology for health information	Technology for hospital to home transitions	Technology for integrated care	Technology for mental healthcare	Technology for social connectedness	Telecare	Telehealth	Telemedicine	Telemedicine and telehealth	Telemonitoring	Telephone calls	Telerehabilitation	Video	Virtual coaches
Ambient assisted living
Artificial intelligence
Assistive technologies
Ehealth
ICT
Internet of things and smart environments
Monitoring technologies
Personal alarms
Robots
Smart environments
technology for dementia
Technology for home health care
Technology for health information
Technology for hospital to home transitions
Technology for integrated care
Technology for mental healthcare
Technology for social connectedness
Telecare
Telehealth
Telemedicine
Telemedicine and telehealth
Telemonitoring
Telephone calls
Telerehabilitation
Video
Virtual coaches

## Sheet: Sheet1
	Type of population	Older people			Formal carers			Informal carers				People with a particular health condition or diagnosis regardless of age						Unspecified
Number of reviews on this type of technology. ↓	Number of reviews on this type of problem. →	2	1	1	1	1	2	30	1	11	1	1	7	1	16	7	7	1	24	20	12	1	1	2	7	10	71	1	6	1	22	8	1	8	2	2	149	8	5	122	18	10	19	12
	Type of problem → Type of technology ↓	Care services or caring practices													The experience of ageing in place									Treatment or management of diseases													Research & Development of technology
		Caregiver burden	Dementia care	Emergency care services	Geriatric medical practice	Health coaching	Health information services	Home care * including transition to hospital to home	Informal care	Nursing homes	Primary Health Care Services * including geriatric medical practice, health coaching and rehabilitation	Quality of care	Rehabilitation	Transition hospital-to-home	Active ageing	Activities of Daily living (ADL)	Healthy aging	Information needs	Loneliness	older people's self care/management	Quality of life	Asthma	COPD	Cancer	Cardiovascular disease	Chronic conditions	Cognitive impairment	Dental problems	Depression	Eye diseases	Falls & balance related issues	Frailty	Malnutrition	Mental health	Pain	Parkinson's disease	Barriers and drivers of use and acceptability	Cost effectivness or utility	Development of tech	Effect or implications of tech	Ethical considerations	Feasibility	Uptake or scalability	User involvement
1	Adaptive Equipment
10	Ambient assisted living (AAL)
10	Artificial intelligence
1	6G
1	Assisted living technologies (ALTs)
1	Assistive devices (ADs)
31	Assistive technologies
1	Co-designed technologies
1	Consumer technology
1	Data visualizations
1	Digital biomarker technologies
20	EHealth
1	E-interventions
5	Games
3	Gerontechnology
4	GPS
1	Home assessment tools
23	ICT
1	Immersive technology
6	Internet of things (IoT)
2	Machine learning
20	Mhealth
1	Mobility devices
3	Monitoring technologies
1	Personal alarms
1	Physical ICT
48	Robots
14	Sensors
19	Smart environments
1	Smart healthcare systems
1	Smart watches
1	Smartphone applications
1	Smartphones
1	Tablets
1	Social media
2	Socially Assistive Systems
1	Technology for access to services
4	Technology for ageing in place
1	Technology for alzheimers disease
1	Technology for chronic illnesses
10	Technology for dementia
6	Technology for falls
3	Technology for frailty
6	Technology for health information
2	Technology for healthy ageing
2	Technology for home health care
1	Technology for hospital to home transitions
1	Technology for integrated care
3	Technology for mental healthcare
1	Technology for mobility
7	Technology for older people
1	Technology for pain management
2	Technology for physical activity
1	Technology for safety
5	Technology for social connectedness
9	Telecare
1	Teledentistry
20	Telehealth
10	Telemedicine
3	Telemonitoring
1	Teleophthalmology
2	Telephone calls
7	Telerehabilitation
1	Touchscreens
3	Video
2	Virtual assistant
2	Virtual coaches
5	Wearables
3	Welfare technology
